# Supplementary material for: Dynamics of Early Establishment of SARS-CoV-2 VOC Omicron Lineages in Minas Gerais, Brazil
Source: Viruses. 2023 Feb 20;15(2):585. doi: 10.3390/v15020585 (PMC9962645; doi:10.3390/v15020585)
Supplement: Supplementary file 1 [file viruses-15-00585-s001.zip › Sup1_Sequence_information_RSA.csv]

Seq Name	Collection Date	Pangolin Classification	Total Missing (Ns)	genome coverage %
hCoV-19/Brazil/MG_LBI_1432/2021	2021-11-22	AY.99.2	1936	93.53
hCoV-19/Brazil/MG_LBI_1434/2021	2021-11-21	AY.99.2	8802	70.56
hCoV-19/Brazil/MG_LBI_1439/2021	2021-11-22	AY.99.2	5266	82.39
hCoV-19/Brazil/MG_LBI_1440/2021	2021-11-22	AY.43.1	7380	75.32
hCoV-19/Brazil/MG_LBI_1444/2021	2021-11-08	AY.99.2	6647	77.77
hCoV-19/Brazil/MG_LBI_1446/2021	2021-11-08	AY.99.2	4400	85.29
hCoV-19/Brazil/MG_LBI_1450/2021	2021-11-14	AY.99.2	4919	83.55
hCoV-19/Brazil/MG_LBI_1451/2021	2021-11-25	B.1.617.2	6424	78.52
hCoV-19/Brazil/MG_LBI_1461/2021	2021-11-29	AY.99	5319	82.21
hCoV-19/Brazil/MG_LBI_1467/2021	2021-11-16	AY.99.2	5274	82.36
hCoV-19/Brazil/MG_LBI_1470/2021	2021-11-19	AY.43.1	8619	71.18
hCoV-19/Brazil/MG_LBI_1475/2021	2021-11-26	AY.99.1	7954	73.4
hCoV-19/Brazil/MG_LBI_1477/2021	2021-11-05	AY.47	5476	81.69
hCoV-19/Brazil/MG_LBI_1480/2021	2021-11-11	AY.99.2	8585	71.29
hCoV-19/Brazil/MG_LBI_1481/2021	2021-11-11	AY.99.2	3763	87.42
hCoV-19/Brazil/MG_LBI_1487/2021	2021-11-13	AY.43.1	7111	76.22
hCoV-19/Brazil/MG_LBI_1492/2021	2021-11-30	AY.99.2	7839	73.79
hCoV-19/Brazil/MG_LBI_1493/2021	2021-11-10	AY.99.2	8609	71.21
hCoV-19/Brazil/MG_LBI_1503/2021	2021-11-03	B.1.617.2	8561	71.37
hCoV-19/Brazil/MG_LBI_1506/2021	2021-11-04	AY.99.2	3984	86.68
hCoV-19/Brazil/MG_LBI_1507/2021	2021-11-04	AY.99.2	6649	77.76
hCoV-19/Brazil/MG_LBI_1508/2021	2021-11-04	AY.99.2	7161	76.05
hCoV-19/Brazil/MG_LBI_1510/2021	2021-11-06	AY.101	4777	84.03
hCoV-19/Brazil/MG-LBI106097068/2022	2022-02-18	BA.1.14.1	194	99.35
hCoV-19/Brazil/MG-LBI116088616/2022	2022-02-05	BA.1.14	3654	87.78
hCoV-19/Brazil/MG-LBI116088716/2022	2022-02-05	BA.1.1	6401	78.59
hCoV-19/Brazil/MG-LBI116089401/2022	2022-02-09	BA.1	917	96.93
hCoV-19/Brazil/MG-LBI116092863/2022	2022-02-23	BA.1.15	1205	95.97
hCoV-19/Brazil/MG-LBI116093284/2022	2022-02-24	BA.1	7234	75.81
hCoV-19/Brazil/MG-LBI146067649/2022	2022-02-24	BA.1.1	819	97.26
hCoV-19/Brazil/MG-LBI156050728/2022	2022-02-09	BA.1.14.1	193	99.35
hCoV-19/Brazil/MG-LBI16170781/2022	2022-02-05	BA.1	662	97.79
hCoV-19/Brazil/MG-LBI16170825/2022	2022-02-05	BA.1	811	97.29
hCoV-19/Brazil/MG-LBI16171003/2022	2022-02-05	BA.1	3380	88.7
hCoV-19/Brazil/MG-LBI16171064/2022	2022-02-05	BA.1.1.1	5696	80.95
hCoV-19/Brazil/MG-LBI16171169/2022	2022-02-05	BA.1.17.2	261	99.13
hCoV-19/Brazil/MG-LBI16171273/2022	2022-02-05	BA.1	203	99.32
hCoV-19/Brazil/MG-LBI16174389/2022	2022-02-09	BA.1	232	99.22
hCoV-19/Brazil/MG-LBI16182734/2022	2022-02-17	BA.1.1.1	397	98.67
hCoV-19/Brazil/MG-LBI16182747/2022	2022-02-17	BA.1.1.1	5268	82.38
hCoV-19/Brazil/MG-LBI16183174/2022	2022-02-18	BA.1.1.1	995	96.67
hCoV-19/Brazil/MG-LBI16187980/2022	2022-02-23	BA.1	247	99.17
hCoV-19/Brazil/MG-LBI16188150/2022	2022-02-23	BA.1.14.1	203	99.32
hCoV-19/Brazil/MG-LBI16188241/2022	2022-02-23	BA.1.1	1157	96.13
hCoV-19/Brazil/MG-LBI16188267/2022	2022-02-23	BA.1.1	193	99.35
hCoV-19/Brazil/MG-LBI16188348/2022	2022-02-23	BA.1.1	1785	94.03
hCoV-19/Brazil/MG-LBI16606246901/2022	2022-02-09	BA.1	193	99.35
hCoV-19/Brazil/MG-LBI166064427/2022	2022-02-17	BA.1.14	1591	94.68
hCoV-19/Brazil/MG-LBI166065686/2022	2022-02-23	BA.1.15	2253	92.47
hCoV-19/Brazil/MG-LBI186031857/2022	2022-02-23	BA.1.1	330	98.9
hCoV-19/Brazil/MG-LBI196116212/2022	2022-02-18	BA.1	3854	87.11
hCoV-19/Brazil/MG-LBI196116328/2022	2022-02-18	BA.1.14	214	99.28
hCoV-19/Brazil/MG-LBI20605578301/2022	2022-02-09	BA.1	856	97.14
hCoV-19/Brazil/MG-LBI206055790/2022	2022-02-09	BA.1	893	97.01
hCoV-19/Brazil/MG-LBI206055806/2022	2022-02-09	BA.1	6617	77.87
hCoV-19/Brazil/MG-LBI236067974/2022	2022-02-05	BA.1.14	1300	95.65
hCoV-19/Brazil/MG-LBI26604075604/2022	2022-02-05	BA.1.1	2658	91.11
hCoV-19/Brazil/MG-LBI266040881/2022	2022-02-05	BA.1.14	313	98.95
hCoV-19/Brazil/MG-LBI346063488/2022	2022-02-05	BA.1.14.1	552	98.15
hCoV-19/Brazil/MG-LBI346063676/2022	2022-02-05	BA.1	200	99.33
hCoV-19/Brazil/MG-LBI346071814/2022	2022-02-17	BA.1.1	1075	96.41
hCoV-19/Brazil/MG-LBI396033403/2022	2022-02-23	BA.1	611	97.96
hCoV-19/Brazil/MG-LBI396033417/2022	2022-02-23	BA.1.1.1	4182	86.01
hCoV-19/Brazil/MG-LBI446015643/2022	2022-02-05	BA.1.14.2	1005	96.64
hCoV-19/Brazil/MG-LBI446016549/2022	2022-02-24	BA.1.1	289	99.03
hCoV-19/Brazil/MG-LBI456028279/2022	2022-02-05	BA.1.14.1	1257	95.8
hCoV-19/Brazil/MG-LBI4606875701/2022	2022-02-05	BA.1.1	3718	87.57
hCoV-19/Brazil/MG-LBI54712067701/2022	2022-02-23	BA.1.1.1	193	99.35
hCoV-19/Brazil/MG-LBI556070077/2022	2022-02-16	BA.1	220	99.26
hCoV-19/Brazil/MG-LBI556070088/2022	2022-02-16	BA.1	1379	95.39
hCoV-19/Brazil/MG-LBI556070091/2022	2022-02-16	BA.1	803	97.31
hCoV-19/Brazil/MG-LBI666019375/2022	2022-02-05	BA.1	203	99.32
hCoV-19/Brazil/MG-LBI676021093/2022	2022-02-05	BA.1.14.1	203	99.32
hCoV-19/Brazil/MG-LBI676021512/2022	2022-02-09	BA.1	203	99.32
hCoV-19/Brazil/MG-LBI67602152101/2022	2022-02-09	BA.1.14.1	978	96.73
hCoV-19/Brazil/MG-LBI68601715001/2022	2022-02-09	BA.1.1	741	97.52
hCoV-19/Brazil/MG-LBI696007701/2022	2022-02-03	BA.1	965	96.77
hCoV-19/Brazil/MG-LBI73601251001/2022	2022-02-05	BA.1.14	203	99.32
hCoV-19/Brazil/MG-LBI74602183201/2022	2022-02-23	BA.1.14.1	2778	90.71
hCoV-19/Brazil/MG-LBI76086896/2022	2022-02-05	BA.1.1	4334	85.51
hCoV-19/Brazil/MG-LBI836007425/2022	2022-02-23	BA.1	352	98.82
hCoV-19/Brazil/MG-LBI906003531/2022	2022-02-23	BA.1.15	1221	95.92
hCoV-19/Brazil/MG-LBI926001287/2022	2022-02-09	BA.1	203	99.32
hCoV-19/Brazil/MG-LBI926001763/2022	2022-02-17	BA.1.14	675	97.74
hCoV-19/Brazil/MG-LBI926002136/2022	2022-02-23	BA.1	200	99.33
hCoV-19/Brazil/MG-LBI926002140/2022	2022-02-23	BA.2	2381	92.04
hCoV-19/Brazil/MG-LBI93600456503/2022	2022-02-23	BA.1	287	99.04
hCoV-19/Brazil/MG-LBI946003705/2022	2022-02-09	BA.1.14.1	839	97.19
hCoV-19/Brazil/MG-LBI946004418/2022	2022-02-18	BA.1.1	2320	92.24
hCoV-19/Brazil/MG-LBI95600059101/2022	2022-02-05	BA.1.1	365	98.78
hCoV-19/Brazil/MG-LBI986003912/2022	2022-02-05	BA.1	8457	71.72
hCoV-19/Brazil/MG-LBI1076004261/2022	2022-03-09	BA.1	203	99.32
hCoV-19/Brazil/MG-LBI116097609/2022	2022-03-17	BA.1	986	96.7
hCoV-19/Brazil/MG-LBI146071486/2022	2022-03-18	BA.1.1	1502	94.98
hCoV-19/Brazil/MG-LBI156055866/2022	2022-03-08	BA.1.1	7322	75.51
hCoV-19/Brazil/MG-LBI156057417/2022	2022-03-16	BA.2	1236	95.87
hCoV-19/Brazil/MG-LBI156059334/2022	2022-03-28	BA.2	3269	89.07
hCoV-19/Brazil/MG-LBI16191427/2022	2022-03-01	BA.1.1	761	97.46
hCoV-19/Brazil/MG-LBI16200423/2022	2022-03-06	BA.1	3560	88.09
hCoV-19/Brazil/MG-LBI16200503/2022	2022-03-06	BA.1	1102	96.31
hCoV-19/Brazil/MG-LBI16200600/2022	2022-03-07	BA.1.1.1	210	99.3
hCoV-19/Brazil/MG-LBI16200650/2022	2022-03-07	BA.1.1	210	99.3
hCoV-19/Brazil/MG-LBI16200681/2022	2022-03-06	BA.1.1	1222	95.91
hCoV-19/Brazil/MG-LBI16200697/2022	2022-03-06	BA.1.1	3430	88.53
hCoV-19/Brazil/MG-LBI16200709/2022	2022-03-07	BA.1.14.1	210	99.3
hCoV-19/Brazil/MG-LBI16200715/2022	2022-03-04	BA.1	214	99.28
hCoV-19/Brazil/MG-LBI16200735/2022	2022-03-06	BA.1.1.1	8576	71.32
hCoV-19/Brazil/MG-LBI16200744/2022	2022-03-06	BA.1.14.2	904	96.98
hCoV-19/Brazil/MG-LBI16200759/2022	2022-03-06	BA.1.1.14	1129	96.22
hCoV-19/Brazil/MG-LBI16200760/2022	2022-03-07	BA.2.9	5381	82.01
hCoV-19/Brazil/MG-LBI16200813/2022	2022-03-06	BA.1.1	6200	79.27
hCoV-19/Brazil/MG-LBI16200824/2022	2022-03-03	BA.1.1	228	99.24
hCoV-19/Brazil/MG-LBI16201574/2022	2022-03-07	BA.1.1	209	99.3
hCoV-19/Brazil/MG-LBI16201988/2022	2022-03-07	BA.2	1242	95.85
hCoV-19/Brazil/MG-LBI16211964/2022	2022-03-18	BA.1.1	203	99.32
hCoV-19/Brazil/MG-LBI16212385/2022	2022-03-18	BA.1	1937	93.52
hCoV-19/Brazil/MG-LBI16216211/2022	2022-03-23	BA.2	1850	93.81
hCoV-19/Brazil/MG-LBI16216519/2022	2022-03-23	BA.1.1	882	97.05
hCoV-19/Brazil/MG-LBI16227797/2022	2022-03-29	BA.2	1228	95.89
hCoV-19/Brazil/MG-LBI166067140/2022	2022-03-05	BA.1	3548	88.13
hCoV-19/Brazil/MG-LBI166069938/2022	2022-03-17	BA.1.1	774	97.41
hCoV-19/Brazil/MG-LBI166070189/2022	2022-03-18	BA.1.1	203	99.32
hCoV-19/Brazil/MG-LBI196129936/2022	2022-03-24	BA.1.1	2391	92
hCoV-19/Brazil/MG-LBI206060281/2022	2022-03-24	BA.1.1	2587	91.35
hCoV-19/Brazil/MG-LBI236072590/2022	2022-03-06	BA.1.1	302	98.99
hCoV-19/Brazil/MG-LBI23607605201/2022	2022-03-26	BA.2	8568	71.35
hCoV-19/Brazil/MG-LBI26049543/2022	2022-03-24	BA.1.1	209	99.3
hCoV-19/Brazil/MG-LBI266045925/2022	2022-03-16	BA.2	4118	86.23
hCoV-19/Brazil/MG-LBI346080595/2022	2022-03-05	BA.1	4753	84.11
hCoV-19/Brazil/MG-LBI346086848/2022	2022-03-15	BA.2	244	99.18
hCoV-19/Brazil/MG-LBI346086872/2022	2022-03-15	BA.1	3929	86.86
hCoV-19/Brazil/MG-LBI346093329/2022	2022-03-28	BA.1.17	1233	95.88
hCoV-19/Brazil/MG-LBI396036221/2022	2022-03-25	BA.2	987	96.7
hCoV-19/Brazil/MG-LBI446017074/2022	2022-03-09	BA.1.14.1	203	99.32
hCoV-19/Brazil/MG-LBI446017075/2022	2022-03-09	BA.1.1	3393	88.65
hCoV-19/Brazil/MG-LBI446017655/2022	2022-03-23	BA.2	1470	95.08
hCoV-19/Brazil/MG-LBI456032433/2022	2022-03-08	BA.1	731	97.56
hCoV-19/Brazil/MG-LBI456032586/2022	2022-03-09	BA.1	220	99.26
hCoV-19/Brazil/MG-LBI456032701/2022	2022-03-09	BA.1.1	1945	93.5
hCoV-19/Brazil/MG-LBI456033604/2022	2022-03-16	BA.1	210	99.3
hCoV-19/Brazil/MG-LBI456035391/2022	2022-03-29	BA.2	7253	75.74
hCoV-19/Brazil/MG-LBI466041224/2022	2022-03-04	BA.1.1.1	200	99.33
hCoV-19/Brazil/MG-LBI466044360/2022	2022-03-24	BA.2	3623	87.88
hCoV-19/Brazil/MG-LBI476021214/2022	2022-03-08	BA.1	3085	89.68
hCoV-19/Brazil/MG-LBI547454765/2022	2022-03-28	BA.2	931	96.89
hCoV-19/Brazil/MG-LBI556320119/2022	2022-03-16	BA.1	759	97.46
hCoV-19/Brazil/MG-LBI626021425/2022	2022-03-18	BA.1	572	98.09
hCoV-19/Brazil/MG-LBI676024168/2022	2022-03-08	BA.1.1	4131	86.19
hCoV-19/Brazil/MG-LBI676024480/2022	2022-03-10	BA.1.1	4561	84.75
hCoV-19/Brazil/MG-LBI676025123/2022	2022-03-17	BA.2	426	98.58
hCoV-19/Brazil/MG-LBI696008821/2022	2022-03-02	BA.1.1	210	99.3
hCoV-19/Brazil/MG-LBI746025332/2022	2022-03-18	BA.1.1	203	99.32
hCoV-19/Brazil/MG-LBI746026025/2022	2022-03-23	BA.1	209	99.3
hCoV-19/Brazil/MG-LBI746026560/2022	2022-03-26	BA.1.1	200	99.33
hCoV-19/Brazil/MG-LBI746026669/2022	2022-03-28	BA.1.14.1	3085	89.68
hCoV-19/Brazil/MG-LBI756016460/2022	2022-03-18	BA.1.15	1208	95.96
hCoV-19/Brazil/MG-LBI76096931/2022	2022-03-19	BA.1.1	1232	95.88
hCoV-19/Brazil/MG-LBI806007974/2022	2022-03-24	BA.1.1	359	98.8
hCoV-19/Brazil/MG-LBI836010461/2022	2022-03-24	BA.1.1	209	99.3
hCoV-19/Brazil/MG-LBI86085977/2022	2022-03-09	BA.1.1	203	99.32
hCoV-19/Brazil/MG-LBI86088594/2022	2022-03-24	BA.1.1.1	3174	89.39
hCoV-19/Brazil/MG-LBI886004104/2022	2022-03-01	BA.1.1	1021	96.59
hCoV-19/Brazil/MG-LBI906004977/2022	2022-03-24	BA.1.1.1	200	99.33
hCoV-19/Brazil/MG-LBI906005020/2022	2022-03-25	BA.1.1.1	219	99.27
hCoV-19/Brazil/MG-LBI936005063/2022	2022-03-04	BA.1.15	2108	92.95
hCoV-19/Brazil/MG-LBI936005141/2022	2022-03-07	BA.1.14	3261	89.09
hCoV-19/Brazil/MG-LBI936006291/2022	2022-03-25	BA.1.17	3085	89.68
hCoV-19/Brazil/MG-LBI986007893/2022	2022-03-25	BA.1.14.1	3085	89.68
hCoV-19/Brazil/MG-LBI1006012607/2022	2022-04-11	BA.2	2345	92.16
hCoV-19/Brazil/MG-LBI106107114/2022	2022-04-19	BA.2	5190	82.64
hCoV-19/Brazil/MG-LBI106107309/2022	2022-04-20	BA.1	967	96.77
hCoV-19/Brazil/MG-LBI116102407/2022	2022-04-09	BA.1.1	1218	95.93
hCoV-19/Brazil/MG-LBI116103160/2022	2022-04-13	BA.2	853	97.15
hCoV-19/Brazil/MG-LBI1206013240/2022	2022-04-06	BA.1.1.1	219	99.27
hCoV-19/Brazil/MG-LBI126027541/2022	2022-04-04	BA.2	1882	93.71
hCoV-19/Brazil/MG-LBI126028147/2022	2022-04-25	BA.2.23	1355	95.47
hCoV-19/Brazil/MG-LBI146076578/2022	2022-04-16	BA.2.65	697	97.67
hCoV-19/Brazil/MG-LBI156060569/2022	2022-04-02	BA.2	1744	94.17
hCoV-19/Brazil/MG-LBI156062014/2022	2022-04-11	XAG	724	97.58
hCoV-19/Brazil/MG-LBI156062054/2022	2022-04-11	BA.2	1236	95.87
hCoV-19/Brazil/MG-LBI156062209/2022	2022-04-12	BA.2	1263	95.78
hCoV-19/Brazil/MG-LBI16231466/2022	2022-04-03	BA.2	678	97.73
hCoV-19/Brazil/MG-LBI16234998/2022	2022-04-06	BA.2	968	96.76
hCoV-19/Brazil/MG-LBI16237542/2022	2022-04-09	BA.2	1092	96.35
hCoV-19/Brazil/MG-LBI16237695/2022	2022-04-09	BA.2	496	98.34
hCoV-19/Brazil/MG-LBI16239190/2022	2022-04-11	BA.2	1281	95.72
hCoV-19/Brazil/MG-LBI16242760/2022	2022-04-15	BA.2	771	97.42
hCoV-19/Brazil/MG-LBI16244923/2022	2022-04-19	BA.2	339	98.87
hCoV-19/Brazil/MG-LBI16249040/2022	2022-04-23	BA.2.9	1085	96.37
hCoV-19/Brazil/MG-LBI16249698/2022	2022-04-25	BA.2	2160	92.78
hCoV-19/Brazil/MG-LBI16250706/2022	2022-04-26	BA.2.9	244	99.18
hCoV-19/Brazil/MG-LBI176269297/2022	2022-04-14	BA.2	349	98.83
hCoV-19/Brazil/MG-LBI1786000827/2022	2022-04-11	BA.2	1207	95.96
hCoV-19/Brazil/MG-LBI186033429/2022	2022-04-01	BA.2.9	1819	93.92
hCoV-19/Brazil/MG-LBI1896000148/2022	2022-04-23	BA.2	297	99.01
hCoV-19/Brazil/MG-LBI1896000149/2022	2022-04-23	BA.2	988	96.7
hCoV-19/Brazil/MG-LBI196133385/2022	2022-04-02	BA.2	1496	95
hCoV-19/Brazil/MG-LBI206061771/2022	2022-04-08	BA.2.9	1839	93.85
hCoV-19/Brazil/MG-LBI206063378/2022	2022-04-28	BA.2	244	99.18
hCoV-19/Brazil/MG-LBI236079232/2022	2022-04-13	BA.2	645	97.84
hCoV-19/Brazil/MG-LBI26051891/2022	2022-04-28	BA.2.9	244	99.18
hCoV-19/Brazil/MG-LBI266050505/2022	2022-04-25	BA.2	244	99.18
hCoV-19/Brazil/MG-LBI346096192/2022	2022-04-02	BA.2	1304	95.64
hCoV-19/Brazil/MG-LBI346097461/2022	2022-04-05	BA.2	977	96.73
hCoV-19/Brazil/MG-LBI346099812/2022	2022-04-08	BA.1.1	662	97.79
hCoV-19/Brazil/MG-LBI346101716/2022	2022-04-12	BA.1.1	220	99.26
hCoV-19/Brazil/MG-LBI346105916/2022	2022-04-19	BA.2.23	1051	96.49
hCoV-19/Brazil/MG-LBI346112329/2022	2022-04-28	BA.2	244	99.18
hCoV-19/Brazil/MG-LBI36077539/2022	2022-04-01	BA.1	210	99.3
hCoV-19/Brazil/MG-LBI36080132/2022	2022-04-23	BA.2	234	99.22
hCoV-19/Brazil/MG-LBI36080743/2022	2022-04-28	BA.2	312	98.96
hCoV-19/Brazil/MG-LBI396037835/2022	2022-04-11	BA.2	314	98.95
hCoV-19/Brazil/MG-LBI396038917/2022	2022-04-25	BA.2	1284	95.71
hCoV-19/Brazil/MG-LBI446018913/2022	2022-04-25	BA.2	276	99.08
hCoV-19/Brazil/MG-LBI456038227/2022	2022-04-20	BA.2.9.3	931	96.89
hCoV-19/Brazil/MG-LBI456038571/2022	2022-04-23	BA.2	1234	95.87
hCoV-19/Brazil/MG-LBI466047851/2022	2022-04-19	BA.2	244	99.18
hCoV-19/Brazil/MG-LBI466047857/2022	2022-04-19	BA.1.1	213	99.29
hCoV-19/Brazil/MG-LBI466049075/2022	2022-04-28	BA.2	1258	95.79
hCoV-19/Brazil/MG-LBI476022596/2022	2022-04-02	BA.2	1156	96.13
hCoV-19/Brazil/MG-LBI496034860/2022	2022-04-18	BA.2	799	97.33
hCoV-19/Brazil/MG-LBI51928900001/2022	2022-04-11	BA.2	244	99.18
hCoV-19/Brazil/MG-LBI626022345/2022	2022-04-01	BA.2	6756	77.41
hCoV-19/Brazil/MG-LBI626023627/2022	2022-04-19	BA.2	350	98.83
hCoV-19/Brazil/MG-LBI626023639/2022	2022-04-19	BA.2	680	97.73
hCoV-19/Brazil/MG-LBI746027275/2022	2022-04-01	BA.2	1374	95.41
hCoV-19/Brazil/MG-LBI746029686/2022	2022-04-19	BA.2	556	98.14
hCoV-19/Brazil/MG-LBI746029941/2022	2022-04-20	BA.2	234	99.22
hCoV-19/Brazil/MG-LBI76103877/2022	2022-04-20	BA.2	1107	96.3
hCoV-19/Brazil/MG-LBI76104564/2022	2022-04-25	BA.2.9	1230	95.89
hCoV-19/Brazil/MG-LBI76104995/2022	2022-04-28	BA.2	551	98.16
hCoV-19/Brazil/MG-LBI76105054/2022	2022-04-28	BA.1.17.2	203	99.32
hCoV-19/Brazil/MG-LBI776011641/2022	2022-04-18	BA.2	549	98.16
hCoV-19/Brazil/MG-LBI776011693/2022	2022-04-19	BA.2	244	99.18
hCoV-19/Brazil/MG-LBI776011718/2022	2022-04-19	BA.1.14.1	1062	96.45
hCoV-19/Brazil/MG-LBI836012318/2022	2022-04-11	BA.2	479	98.4
hCoV-19/Brazil/MG-LBI86089817/2022	2022-04-01	BA.2	839	97.19
hCoV-19/Brazil/MG-LBI86091331/2022	2022-04-09	BA.1.1	219	99.27
hCoV-19/Brazil/MG-LBI86092394/2022	2022-04-18	BA.2	817	97.27
hCoV-19/Brazil/MG-LBI86092579/2022	2022-04-19	BA.2	680	97.73
hCoV-19/Brazil/MG-LBI86092581/2022	2022-04-19	BA.2	1430	95.22
hCoV-19/Brazil/MG-LBI86092586/2022	2022-04-19	BA.2.9	511	98.29
hCoV-19/Brazil/MG-LBI86093264/2022	2022-04-25	BA.2	244	99.18
hCoV-19/Brazil/MG-LBI926004298/2022	2022-04-05	BA.2.9	977	96.73
hCoV-19/Brazil/MG-LBI936006697/2022	2022-04-01	BA.2	1306	95.63
hCoV-19/Brazil/MG-LBI936007815/2022	2022-04-23	BA.2	1181	96.05
hCoV-19/Brazil/MG-LBI946007497/2022	2022-04-08	BA.2	1791	94.01
hCoV-19/Brazil/MG-LBI946008055/2022	2022-04-19	BA.2	244	99.18
hCoV-19/Brazil/MG-LBI946008082/2022	2022-04-19	BA.2	1759	94.12
hCoV-19/Brazil/MG-LBI956003024/2022	2022-04-13	BA.2	1853	93.8
hCoV-19/Brazil/MG-LBI966003735/2022	2022-04-01	BA.1	889	97.03
hCoV-19/Brazil/MG-LBI106111308/2022	2022-05-15	BA.2.23	244	99.18
hCoV-19/Brazil/MG-LBI106111429/2022	2022-05-16	BA.2	569	98.1
hCoV-19/Brazil/MG-LBI116109087/2022	2022-05-13	BA.2	244	99.18
hCoV-19/Brazil/MG-LBI116109451/2022	2022-05-16	BA.2	1985	93.36
hCoV-19/Brazil/MG-LBI116109504/2022	2022-05-16	BA.2	244	99.18
hCoV-19/Brazil/MG-LBI116109566/2022	2022-05-16	BA.2	244	99.18
hCoV-19/Brazil/MG-LBI116109810/2022	2022-05-17	BA.2	269	99.1
hCoV-19/Brazil/MG-LBI116109827/2022	2022-05-17	BA.2	244	99.18
hCoV-19/Brazil/MG-LBI116110625/2022	2022-05-20	BA.2	260	99.13
hCoV-19/Brazil/MG-LBI1306005164/2022	2022-05-18	BA.2	1728	94.22
hCoV-19/Brazil/MG-LBI156067583/2022	2022-05-14	BA.2	478	98.4
hCoV-19/Brazil/MG-LBI156067742/2022	2022-05-16	BA.2	382	98.72
hCoV-19/Brazil/MG-LBI156068070/2022	2022-05-17	BA.2.12.1	507	98.3
hCoV-19/Brazil/MG-LBI156068700/2022	2022-05-20	BA.2	4783	84
hCoV-19/Brazil/MG-LBI16268897/2022	2022-05-14	BA.2	516	98.27
hCoV-19/Brazil/MG-LBI16269019/2022	2022-05-15	BA.2	244	99.18
hCoV-19/Brazil/MG-LBI16269094/2022	2022-05-15	BA.2	244	99.18
hCoV-19/Brazil/MG-LBI16269113/2022	2022-05-15	BA.4.1	254	99.15
hCoV-19/Brazil/MG-LBI16269143/2022	2022-05-15	BA.2	322	98.92
hCoV-19/Brazil/MG-LBI16269217/2022	2022-05-15	BA.2	244	99.18
hCoV-19/Brazil/MG-LBI16269263/2022	2022-05-15	BA.2	244	99.18
hCoV-19/Brazil/MG-LBI16269279/2022	2022-05-15	XAG	557	98.14
hCoV-19/Brazil/MG-LBI16269324/2022	2022-05-15	BA.2	447	98.51
hCoV-19/Brazil/MG-LBI16269376/2022	2022-05-15	BA.2.9	234	99.22
hCoV-19/Brazil/MG-LBI16269386/2022	2022-05-15	BA.2.9	403	98.65
hCoV-19/Brazil/MG-LBI16270102/2022	2022-05-16	BA.2	749	97.5
hCoV-19/Brazil/MG-LBI16270587/2022	2022-05-16	BA.2	277	99.07
hCoV-19/Brazil/MG-LBI16271374/2022	2022-05-17	BA.2	244	99.18
hCoV-19/Brazil/MG-LBI16271394/2022	2022-05-17	BA.2	245	99.18
hCoV-19/Brazil/MG-LBI16271524/2022	2022-05-17	BA.2.12.1	327	98.91
hCoV-19/Brazil/MG-LBI16271557/2022	2022-05-17	BA.2	369	98.77
hCoV-19/Brazil/MG-LBI16271568/2022	2022-05-17	BA.2.56	862	97.12
hCoV-19/Brazil/MG-LBI16273154/2022	2022-05-19	BA.2	244	99.18
hCoV-19/Brazil/MG-LBI16275446/2022	2022-05-21	BA.2	670	97.76
hCoV-19/Brazil/MG-LBI16275452/2022	2022-05-21	BA.2	1050	96.49
hCoV-19/Brazil/MG-LBI16275534/2022	2022-05-21	BA.2	4871	83.71
hCoV-19/Brazil/MG-LBI16275663/2022	2022-05-22	BA.2	4773	84.04
hCoV-19/Brazil/MG-LBI16275813/2022	2022-05-22	BA.2	244	99.18
hCoV-19/Brazil/MG-LBI16275901/2022	2022-05-22	BA.2	262	99.12
hCoV-19/Brazil/MG-LBI16275935/2022	2022-05-22	BA.2	1789	94.02
hCoV-19/Brazil/MG-LBI16284305/2022	2022-05-30	BA.2.9	244	99.18
hCoV-19/Brazil/MG-LBI166081871/2022	2022-05-17	XAG	379	98.73
hCoV-19/Brazil/MG-LBI1906002097/2022	2022-05-16	BA.2	244	99.18
hCoV-19/Brazil/MG-LBI1916001922/2022	2022-05-16	BA.2	234	99.22
hCoV-19/Brazil/MG-LBI1916001927/2022	2022-05-16	BA.2	667	97.77
hCoV-19/Brazil/MG-LBI1916002129/2022	2022-05-19	BA.2	329	98.9
hCoV-19/Brazil/MG-LBI1926000775/2022	2022-05-16	BA.2	244	99.18
hCoV-19/Brazil/MG-LBI1936001328/2022	2022-05-20	BA.2	321	98.93
hCoV-19/Brazil/MG-LBI196149651/2022	2022-05-15	BA.2	308	98.97
hCoV-19/Brazil/MG-LBI196149889/2022	2022-05-16	XAG	644	97.85
hCoV-19/Brazil/MG-LBI206064961/2022	2022-05-16	BA.2	6777	77.34
hCoV-19/Brazil/MG-LBI206064970/2022	2022-05-16	BA.2.56	1369	95.42
hCoV-19/Brazil/MG-LBI206065017/2022	2022-05-16	BA.2	1900	93.65
hCoV-19/Brazil/MG-LBI236084143/2022	2022-05-16	BA.2	888	97.03
hCoV-19/Brazil/MG-LBI236084172/2022	2022-05-16	BA.2	1946	93.49
hCoV-19/Brazil/MG-LBI26053519/2022	2022-05-17	BA.2	1451	95.15
hCoV-19/Brazil/MG-LBI26053612/2022	2022-05-18	BA.2	597	98
hCoV-19/Brazil/MG-LBI266052908/2022	2022-05-16	BA.2.56	645	97.84
hCoV-19/Brazil/MG-LBI266053089/2022	2022-05-17	BA.2	244	99.18
hCoV-19/Brazil/MG-LBI266053130/2022	2022-05-17	BA.2	914	96.94
hCoV-19/Brazil/MG-LBI266053459/2022	2022-05-19	BA.2	5199	82.61
hCoV-19/Brazil/MG-LBI346123975/2022	2022-05-14	BA.2.56	234	99.22
hCoV-19/Brazil/MG-LBI346125889/2022	2022-05-17	BA.2	2539	91.51
hCoV-19/Brazil/MG-LBI346126381/2022	2022-05-18	BA.2	244	99.18
hCoV-19/Brazil/MG-LBI346127177/2022	2022-05-19	BA.2	6793	77.28
hCoV-19/Brazil/MG-LBI36083054/2022	2022-05-16	BA.2	6873	77.02
hCoV-19/Brazil/MG-LBI456041884/2022	2022-05-18	BA.2	282	99.06
hCoV-19/Brazil/MG-LBI466051331/2022	2022-05-14	BA.2	5495	81.62
hCoV-19/Brazil/MG-LBI476024521/2022	2022-05-16	BA.2	244	99.18
hCoV-19/Brazil/MG-LBI606022376/2022	2022-05-16	BA.2	244	99.18
hCoV-19/Brazil/MG-LBI686031900/2022	2022-05-30	BA.2.63	244	99.18
hCoV-19/Brazil/MG-LBI746033114/2022	2022-05-13	BA.2.9	244	99.18
hCoV-19/Brazil/MG-LBI746033371/2022	2022-05-16	BA.2	997	96.67
hCoV-19/Brazil/MG-LBI746033755/2022	2022-05-18	BA.2	2256	92.46
hCoV-19/Brazil/MG-LBI746033766/2022	2022-05-18	BA.2	435	98.55
hCoV-19/Brazil/MG-LBI76109101/2022	2022-05-16	BA.2.56	244	99.18
hCoV-19/Brazil/MG-LBI76109227/2022	2022-05-16	BA.2	2891	90.33
hCoV-19/Brazil/MG-LBI76109433/2022	2022-05-17	BA.2	244	99.18
hCoV-19/Brazil/MG-LBI776013555/2022	2022-05-17	BA.2	209	99.3
hCoV-19/Brazil/MG-LBI806011897/2022	2022-05-19	BA.2.35	244	99.18
hCoV-19/Brazil/MG-LBI86096746/2022	2022-05-16	BA.2	4419	85.22
hCoV-19/Brazil/MG-LBI86096834/2022	2022-05-16	BA.2	835	97.21
hCoV-19/Brazil/MG-LBI86096841br11/2022	2022-05-16	BA.2.9	244	99.18
hCoV-19/Brazil/MG-LBI86096841br60/2022	2022-05-16	BA.2	1607	94.63
hCoV-19/Brazil/MG-LBI86096869/2022	2022-05-16	BA.2	244	99.18
hCoV-19/Brazil/MG-LBI86096888/2022	2022-05-16	BA.2	1448	95.16
hCoV-19/Brazil/MG-LBI936008944/2022	2022-05-16	BA.2	244	99.18
hCoV-19/Brazil/MG-LBI936008953/2022	2022-05-16	BA.2	2331	92.2
hCoV-19/Brazil/MG-LBI936008966/2022	2022-05-16	BA.2	996	96.67
hCoV-19/Brazil/MG-LBI956003966/2022	2022-05-16	BA.2	3256	89.11
hCoV-19/Brazil/MG_SEQV_LBI_MI0001/2022	2022-01-03	BA.1.17	4598	84.62
hCoV-19/Brazil/MG_SEQV_LBI_MI0002/2022	2022-01-04	BA.1.14.1	203	99.32
hCoV-19/Brazil/MG_SEQV_LBI_MI0003/2022	2022-01-04	BA.1	203	99.32
hCoV-19/Brazil/MG_SEQV_LBI_MI0004/2022	2022-01-04	BA.1.1	193	99.35
hCoV-19/Brazil/MG_SEQV_LBI_MI0006/2022	2022-01-07	BA.1.15	2193	92.67
hCoV-19/Brazil/MG_SEQV_LBI_MI0007/2022	2022-01-19	BA.1	210	99.3
hCoV-19/Brazil/MG_SEQV_LBI_MI0009/2022	2022-01-07	BA.1	210	99.3
hCoV-19/Brazil/MG_SEQV_LBI_MI0010/2022	2022-01-07	BA.1.1	220	99.26
hCoV-19/Brazil/MG_SEQV_LBI_MI0011/2022	2022-01-25	BA.1.15	260	99.13
hCoV-19/Brazil/MG_SEQV_LBI_MI0012/2022	2022-01-07	BA.1.1	470	98.43
hCoV-19/Brazil/MG_SEQV_LBI_MI0013/2022	2022-01-07	BA.1.1	220	99.26
hCoV-19/Brazil/MG_SEQV_LBI_MI0014/2022	2022-01-12	BA.1	223	99.25
hCoV-19/Brazil/MG_SEQV_LBI_MI0015/2022	2022-01-12	BA.1.1	258	99.14
hCoV-19/Brazil/MG_SEQV_LBI_MI0016/2022	2022-01-12	BA.1	213	99.29
hCoV-19/Brazil/MG_SEQV_LBI_MI0017/2022	2022-01-12	BA.1.1	3724	87.55
hCoV-19/Brazil/MG_SEQV_LBI_MI0018/2022	2022-01-12	BA.1	210	99.3
hCoV-19/Brazil/MG_SEQV_LBI_MI0019/2022	2022-01-12	BA.1.1	210	99.3
hCoV-19/Brazil/MG_SEQV_LBI_MI0020/2022	2022-01-07	BA.1.14.1	210	99.3
hCoV-19/Brazil/MG_SEQV_LBI_MI0021/2022	2022-01-07	BA.1	247	99.17
hCoV-19/Brazil/MG_SEQV_LBI_MI0022/2022	2022-01-07	BA.1.1	972	96.75
hCoV-19/Brazil/MG_SEQV_LBI_MI0023/2022	2022-01-25	BA.1.1.1	210	99.3
hCoV-19/Brazil/MG_SEQV_LBI_MI0024/2022	2022-01-12	BA.1	210	99.3
hCoV-19/Brazil/MG_SEQV_LBI_MI0026/2022	2022-01-07	BA.1	203	99.32
hCoV-19/Brazil/MG_SEQV_LBI_MI0027/2022	2022-01-12	BA.1.14.1	210	99.3
hCoV-19/Brazil/MG_SEQV_LBI_MI0028/2022	2022-01-12	BA.1.1	220	99.26
hCoV-19/Brazil/MG_SEQV_LBI_MI0029/2022	2022-01-19	BA.1.17.2	220	99.26
hCoV-19/Brazil/MG_SEQV_LBI_MI0030/2022	2022-01-04	BA.1.1	203	99.32
hCoV-19/Brazil/MG_SEQV_LBI_MI0031/2022	2022-01-04	BA.1	219	99.27
hCoV-19/Brazil/MG_SEQV_LBI_MI0032/2022	2022-01-04	BA.1.14	458	98.47
hCoV-19/Brazil/MG_SEQV_LBI_MI0034/2022	2022-01-19	BA.1	220	99.26
hCoV-19/Brazil/MG_SEQV_LBI_MI0035/2022	2022-01-19	BA.1	242	99.19
hCoV-19/Brazil/MG_SEQV_LBI_MI0036/2022	2022-01-25	BA.1	203	99.32
hCoV-19/Brazil/MG_SEQV_LBI_MI0037/2022	2022-01-04	BA.1.14.2	307	98.97
hCoV-19/Brazil/MG_SEQV_LBI_MI0039/2022	2022-01-12	BA.1	220	99.26
hCoV-19/Brazil/MG_SEQV_LBI_MI0040/2022	2022-01-12	BA.1	2841	90.5
hCoV-19/Brazil/MG_SEQV_LBI_MI0041/2022	2022-01-19	BA.1	209	99.3
hCoV-19/Brazil/MG_SEQV_LBI_MI0042/2022	2022-01-19	BA.1.14.2	220	99.26
hCoV-19/Brazil/MG_SEQV_LBI_MI0043/2022	2022-01-19	BA.1	203	99.32
hCoV-19/Brazil/MG_SEQV_LBI_MI0044/2022	2022-01-25	BA.1.1	4276	85.7
hCoV-19/Brazil/MG_SEQV_LBI_MI0045/2022	2022-01-07	BA.1.1.18	210	99.3
hCoV-19/Brazil/MG_SEQV_LBI_MI0046/2022	2022-01-19	BA.1.1	741	97.52
hCoV-19/Brazil/MG_SEQV_LBI_MI0047/2022	2022-01-25	BA.1	583	98.05
hCoV-19/Brazil/MG_SEQV_LBI_MI0048/2022	2022-01-19	BA.1.1.1	708	97.63
hCoV-19/Brazil/MG_SEQV_LBI_MI0049/2022	2022-01-07	BA.1	203	99.32
hCoV-19/Brazil/MG_SEQV_LBI_MI0050/2022	2022-01-19	BA.1	210	99.3
hCoV-19/Brazil/MG_SEQV_LBI_MI0051/2022	2022-01-12	BA.1	214	99.28
hCoV-19/Brazil/MG_SEQV_LBI_MI0052/2022	2022-01-19	BA.1	203	99.32
hCoV-19/Brazil/MG_SEQV_LBI_MI0053/2022	2022-01-19	BA.1.14.2	210	99.3
hCoV-19/Brazil/MG_SEQV_LBI_MI0054/2022	2022-01-19	BA.1.1	249	99.17
hCoV-19/Brazil/MG_SEQV_LBI_MI0055/2022	2022-01-19	BA.1.1	1566	94.76
hCoV-19/Brazil/MG_SEQV_LBI_MI0056/2022	2022-01-07	BA.1	203	99.32
hCoV-19/Brazil/MG_SEQV_LBI_MI0057/2022	2022-01-07	BA.1	203	99.32
hCoV-19/Brazil/MG_SEQV_LBI_MI0058/2022	2022-01-07	BA.1.17	203	99.32
hCoV-19/Brazil/MG_SEQV_LBI_MI0059/2022	2022-01-25	BA.1.1	203	99.32
hCoV-19/Brazil/MG_SEQV_LBI_MI0060/2022	2022-01-03	BA.1.15	4136	86.17
hCoV-19/Brazil/MG_SEQV_LBI_MI0061/2022	2022-01-07	BA.1.1	5866	80.38
hCoV-19/Brazil/MG_SEQV_LBI_MI0062/2022	2022-01-12	BA.1	220	99.26
hCoV-19/Brazil/MG_SEQV_LBI_MI0063/2022	2022-01-12	BA.1.1	220	99.26
hCoV-19/Brazil/MG_SEQV_LBI_MI0064/2022	2022-01-07	BA.1	7530	74.82
hCoV-19/Brazil/MG_SEQV_LBI_MI0065/2022	2022-01-07	BA.1	209	99.3
hCoV-19/Brazil/MG_SEQV_LBI_MI0066/2022	2022-01-07	BA.1	193	99.35
hCoV-19/Brazil/MG_SEQV_LBI_MI0067/2022	2022-01-07	BA.1	203	99.32
hCoV-19/Brazil/MG_SEQV_LBI_MI0068/2022	2022-01-07	BA.1.1	200	99.33
hCoV-19/Brazil/MG_SEQV_LBI_MI0069/2022	2022-01-07	BA.1.1	1716	94.26
hCoV-19/Brazil/MG_SEQV_LBI_MI0070/2022	2022-01-07	BA.1	463	98.45
hCoV-19/Brazil/MG_SEQV_LBI_MI0071/2022	2022-01-07	BA.1	203	99.32
hCoV-19/Brazil/MG_SEQV_LBI_MI0072/2022	2022-01-07	BA.1	995	96.67
hCoV-19/Brazil/MG_SEQV_LBI_MI0073/2022	2022-01-07	BA.1	203	99.32
hCoV-19/Brazil/MG_SEQV_LBI_MI0074/2022	2022-01-12	BA.1	897	97
hCoV-19/Brazil/MG_SEQV_LBI_MI0075/2022	2022-01-07	BA.1	200	99.33
hCoV-19/Brazil/MG_SEQV_LBI_MI0076/2022	2022-01-12	BA.1	210	99.3
hCoV-19/Brazil/MG_SEQV_LBI_MI0077/2022	2022-01-12	BA.1	3095	89.65
hCoV-19/Brazil/MG_SEQV_LBI_MI0078/2022	2022-01-12	BA.1	210	99.3
hCoV-19/Brazil/MG_SEQV_LBI_MI0079/2022	2022-01-12	BA.1	210	99.3
hCoV-19/Brazil/MG_SEQV_LBI_MI0080/2022	2022-01-25	BA.1.1	452	98.49
hCoV-19/Brazil/MG_SEQV_LBI_MI0081/2022	2022-01-07	BA.1.1	203	99.32
hCoV-19/Brazil/MG_SEQV_LBI_MI0082/2022	2022-01-12	BA.1.15	1203	95.98
hCoV-19/Brazil/MG_SEQV_LBI_MI0083/2022	2022-01-25	BA.1.1	200	99.33
hCoV-19/Brazil/MG_SEQV_LBI_MI0084/2022	2022-01-25	BA.1.14.1	203	99.32
hCoV-19/Brazil/MG_SEQV_LBI_MI0085/2022	2022-01-25	BA.1.1	200	99.33
hCoV-19/Brazil/MG_SEQV_LBI_MI0086/2022	2022-01-25	BA.1	193	99.35
hCoV-19/Brazil/MG_SEQV_LBI_MI0087/2022	2022-01-25	BA.1.1	203	99.32
hCoV-19/Brazil/MG_SEQV_LBI_MI0089/2022	2022-01-04	BA.1.14.1	219	99.27
hCoV-19/Brazil/MG_SEQV_LBI_MI0090/2022	2022-01-25	BA.1	193	99.35
hCoV-19/Brazil/MG_SEQV_LBI_MI0091/2022	2022-01-25	BA.1	203	99.32
hCoV-19/Brazil/MG_SEQV_LBI_MI0092/2022	2022-01-03	BA.1	2776	90.72
hCoV-19/Brazil/MG_SEQV_LBI_MI0093/2022	2022-01-07	BA.1	4083	86.35
hCoV-19/Brazil/MG_SEQV_LBI_MI0094/2022	2022-01-03	BA.1	210	99.3
hCoV-19/Brazil/MG_SEQV_LBI_MI0095/2022	2022-01-03	BA.1.1	200	99.33
