# Supplementary material for: Dynamics of Early Establishment of SARS-CoV-2 VOC Omicron Lineages in Minas Gerais, Brazil
Source: Viruses. 2023 Feb 20;15(2):585. doi: 10.3390/v15020585 (PMC9962645; doi:10.3390/v15020585)
Supplement: Supplementary file 1 [file viruses-15-00585-s001.zip › Sup2_Dataset.csv]

week	state	total number of sequences	number of BA1 sequences	BA1 proportion	number of BA2 sequences	BA2 proportion	number of cases	estimated BA1 cases	estimated BA2 cases
2021-10-31	AC	5	0	0	0	0	144	0	0
2021-10-31	AL	47	0	0	0	0	550	0	0
2021-10-31	AM	76	0	0	0	0	2751	0	0
2021-10-31	AP	4	0	0	0	0	1527	0	0
2021-10-31	BA	61	0	0	0	0	6203	0	0
2021-10-31	CE	88	0	0	0	0	2411	0	0
2021-10-31	DF	61	0	0	0	0	1066	0	0
2021-10-31	ES	67	0	0	0	0	267	0	0
2021-10-31	GO	60	0	0	0	0	6811	0	0
2021-10-31	MA	2	0	0	0	0	1920	0	0
2021-10-31	MG	53	0	0	0	0	20157	0	0
2021-10-31	MS	47	0	0	0	0	4184	0	0
2021-10-31	MT	1	0	0	0	0	1561	0	0
2021-10-31	PA	48	0	0	0	0	3254	0	0
2021-10-31	PB	22	0	0	0	0	2780	0	0
2021-10-31	PE	45	0	0	0	0	12655	0	0
2021-10-31	PI	17	0	0	0	0	2043	0	0
2021-10-31	PR	61	0	0	0	0	497	0	0
2021-10-31	RJ	272	0	0	0	0	13566	0	0
2021-10-31	RN	13	0	0	0	0	1125	0	0
2021-10-31	RO	41	0	0	0	0	3238	0	0
2021-10-31	RS	33	0	0	0	0	25057	0	0
2021-10-31	SC	187	0	0	0	0	17430	0	0
2021-10-31	SP	912	0	0	0	0	65415	0	0
2021-10-31	TO	75	0	0	0	0	803	0	0
2021-11-07	AC	12	0	0	0	0	180	0	0
2021-11-07	AL	48	0	0	0	0	522	0	0
2021-11-07	AM	81	0	0	0	0	3971	0	0
2021-11-07	AP	17	0	0	0	0	1519	0	0
2021-11-07	BA	74	0	0	0	0	9121	0	0
2021-11-07	CE	82	0	0	0	0	3443	0	0
2021-11-07	DF	45	0	0	0	0	1054	0	0
2021-11-07	ES	35	0	0	0	0	311	0	0
2021-11-07	GO	73	0	0	0	0	7039	0	0
2021-11-07	MG	39	0	0	0	0	23406	0	0
2021-11-07	MS	48	0	0	0	0	4522	0	0
2021-11-07	MT	4	0	0	0	0	1732	0	0
2021-11-07	PA	60	0	0	0	0	5043	0	0
2021-11-07	PB	29	0	0	0	0	3212	0	0
2021-11-07	PE	43	0	0	0	0	18964	0	0
2021-11-07	PI	17	0	0	0	0	2507	0	0
2021-11-07	PR	52	0	0	0	0	420	0	0
2021-11-07	RJ	228	0	0	0	0	16143	0	0
2021-11-07	RN	26	0	0	0	0	1701	0	0
2021-11-07	RO	11	0	0	0	0	4276	0	0
2021-11-07	RS	15	0	0	0	0	27694	0	0
2021-11-07	SC	172	0	0	0	0	19317	0	0
2021-11-07	SP	1126	0	0	0	0	68544	0	0
2021-11-07	TO	12	0	0	0	0	1305	0	0
2021-11-14	AC	12	0	0	0	0	311	0	0
2021-11-14	AL	32	0	0	0	0	385	0	0
2021-11-14	AM	71	0	0	0	0	3651	0	0
2021-11-14	AP	3	0	0	0	0	1490	0	0
2021-11-14	BA	64	0	0	0	0	8972	0	0
2021-11-14	CE	133	0	0	0	0	3401	0	0
2021-11-14	DF	2	0	0	0	0	1046	0	0
2021-11-14	ES	34	0	0	0	0	327	0	0
2021-11-14	GO	72	0	0	0	0	6031	0	0
2021-11-14	MG	34	0	0	0	0	21941	0	0
2021-11-14	MS	30	0	0	0	0	4203	0	0
2021-11-14	PA	70	0	0	0	0	5243	0	0
2021-11-14	PB	23	0	0	0	0	3007	0	0
2021-11-14	PE	50	0	0	0	0	17784	0	0
2021-11-14	PR	153	0	0	0	0	466	0	0
2021-11-14	RJ	150	0	0	0	0	16223	0	0
2021-11-14	RN	13	0	0	1	0.0769230769230769	1525	0	117.307692307692
2021-11-14	RO	30	0	0	0	0	4437	0	0
2021-11-14	RS	15	0	0	0	0	23474	0	0
2021-11-14	SC	156	0	0	0	0	16300	0	0
2021-11-14	SP	866	0	0	0	0	93333	0	0
2021-11-14	TO	7	0	0	0	0	1231	0	0
2021-11-21	AC	3	0	0	0	0	357	0	0
2021-11-21	AM	57	0	0	0	0	5073	0	0
2021-11-21	AP	14	0	0	0	0	1453	0	0
2021-11-21	BA	86	0	0	0	0	10879	0	0
2021-11-21	CE	45	0	0	0	0	3581	0	0
2021-11-21	DF	2	1	0.5	0	0	876	438	0
2021-11-21	ES	37	0	0	0	0	291	0	0
2021-11-21	GO	81	0	0	0	0	6588	0	0
2021-11-21	MG	27	0	0	0	0	24148	0	0
2021-11-21	MS	24	0	0	0	0	5185	0	0
2021-11-21	PA	96	0	0	0	0	6925	0	0
2021-11-21	PB	15	0	0	0	0	3967	0	0
2021-11-21	PE	70	0	0	0	0	18883	0	0
2021-11-21	PR	143	1	0.00699300699300699	0	0	320	2.23776223776224	0
2021-11-21	RJ	112	0	0	0	0	27584	0	0
2021-11-21	RN	11	0	0	0	0	1663	0	0
2021-11-21	RO	9	0	0	0	0	5864	0	0
2021-11-21	RS	12	0	0	0	0	24115	0	0
2021-11-21	SC	137	0	0	0	0	17065	0	0
2021-11-21	SE	9	0	0	0	0	1113	0	0
2021-11-21	SP	731	3	0.00410396716826265	1	0.00136798905608755	52584	215.803009575923	71.9343365253077
2021-11-21	TO	9	0	0	0	0	1387	0	0
2021-11-28	AC	1	0	0	0	0	376	0	0
2021-11-28	AL	4	0	0	0	0	315	0	0
2021-11-28	AM	85	0	0	0	0	6019	0	0
2021-11-28	AP	6	0	0	0	0	1320	0	0
2021-11-28	BA	57	0	0	0	0	11876	0	0
2021-11-28	CE	62	0	0	0	0	4204	0	0
2021-11-28	DF	3	1	0.333333333333333	0	0	1005	335	0
2021-11-28	ES	59	1	0.0169491525423729	0	0	395	6.6949152542373	0
2021-11-28	GO	26	0	0	0	0	6384	0	0
2021-11-28	MA	3	0	0	0	0	4335	0	0
2021-11-28	MG	34	0	0	0	0	24318	0	0
2021-11-28	MS	37	0	0	0	0	4445	0	0
2021-11-28	MT	2	0	0	0	0	1722	0	0
2021-11-28	PA	77	0	0	0	0	9075	0	0
2021-11-28	PB	38	0	0	0	0	3260	0	0
2021-11-28	PE	47	0	0	0	0	18775	0	0
2021-11-28	PI	12	0	0	0	0	3005	0	0
2021-11-28	PR	145	0	0	0	0	339	0	0
2021-11-28	RJ	98	0	0	0	0	42236	0	0
2021-11-28	RN	9	0	0	0	0	1686	0	0
2021-11-28	RO	10	0	0	0	0	6943	0	0
2021-11-28	RS	15	1	0.0666666666666667	0	0	23266	1551.06666666667	0
2021-11-28	SC	133	0	0	0	0	15976	0	0
2021-11-28	SE	2	0	0	0	0	1024	0	0
2021-11-28	SP	933	4	0.00428724544480171	0	0	49363	211.631296891747	0
2021-11-28	TO	11	0	0	0	0	1740	0	0
2021-12-05	AC	6	0	0	0	0	509	0	0
2021-12-05	AL	2	0	0	0	0	581	0	0
2021-12-05	AM	82	1	0.0121951219512195	0	0	7095	86.5243902439024	0
2021-12-05	AP	12	0	0	0	0	1479	0	0
2021-12-05	BA	67	0	0	0	0	12587	0	0
2021-12-05	CE	37	1	0.027027027027027	0	0	4639	125.378378378378	0
2021-12-05	DF	1	1	1	0	0	1312	1312	0
2021-12-05	ES	28	0	0	0	0	307	0	0
2021-12-05	GO	30	3	0.1	0	0	5853	585.3	0
2021-12-05	MA	2	0	0	0	0	4160	0	0
2021-12-05	MG	20	4	0.2	0	0	20403	4080.6	0
2021-12-05	MS	6	0	0	0	0	3886	0	0
2021-12-05	MT	4	0	0	0	0	1568	0	0
2021-12-05	PA	24	0	0	0	0	10677	0	0
2021-12-05	PB	7	0	0	0	0	2690	0	0
2021-12-05	PE	39	0	0	0	0	15619	0	0
2021-12-05	PI	15	0	0	0	0	3017	0	0
2021-12-05	PR	27	0	0	0	0	295	0	0
2021-12-05	RJ	41	1	0.024390243902439	0	0	46578	1136.0487804878	0
2021-12-05	RN	7	0	0	0	0	1920	0	0
2021-12-05	RO	10	0	0	0	0	6594	0	0
2021-12-05	RR	14	0	0	0	0	2288	0	0
2021-12-05	RS	15	4	0.266666666666667	0	0	20511	5469.60000000001	0
2021-12-05	SC	186	16	0.0860215053763441	0	0	14777	1271.13978494624	0
2021-12-05	SE	1	0	0	0	0	867	0	0
2021-12-05	SP	588	38	0.0646258503401361	0	0	66214	4279.13605442177	0
2021-12-05	TO	11	1	0.0909090909090909	0	0	2008	182.545454545455	0
2021-12-12	AC	25	0	0	0	0	589	0	0
2021-12-12	AL	5	0	0	0	0	1204	0	0
2021-12-12	AM	88	0	0	0	0	6857	0	0
2021-12-12	AP	3	0	0	0	0	1238	0	0
2021-12-12	BA	32	0	0	0	0	8566	0	0
2021-12-12	CE	32	3	0.09375	0	0	3522	330.1875	0
2021-12-12	ES	20	3	0.15	0	0	9	1.35	0
2021-12-12	GO	43	19	0.441860465116279	0	0	3453	1525.74418604651	0
2021-12-12	MG	39	9	0.230769230769231	0	0	14208	3278.76923076923	0
2021-12-12	MS	4	0	0	0	0	1708	0	0
2021-12-12	MT	3	0	0	0	0	1548	0	0
2021-12-12	PA	16	0	0	0	0	11004	0	0
2021-12-12	PB	25	1	0.04	0	0	1566	62.64	0
2021-12-12	PE	39	1	0.0256410256410256	0	0	9254	237.282051282051	0
2021-12-12	PI	2	0	0	0	0	2222	0	0
2021-12-12	PR	93	6	0.0645161290322581	0	0	30	1.93548387096774	0
2021-12-12	RJ	21	15	0.714285714285714	0	0	25899	18499.2857142857	0
2021-12-12	RN	22	1	0.0454545454545455	0	0	1777	80.7727272727274	0
2021-12-12	RO	7	0	0	0	0	4357	0	0
2021-12-12	RR	10	0	0	0	0	3125	0	0
2021-12-12	RS	7	0	0	0	0	6738	0	0
2021-12-12	SC	89	51	0.573033707865168	0	0	5170	2962.58426966292	0
2021-12-12	SP	622	148	0.237942122186495	0	0	46571	11081.2025723473	0
2021-12-12	TO	46	0	0	0	0	1502	0	0
2021-12-19	AC	18	0	0	0	0	1137	0	0
2021-12-19	AM	99	5	0.0505050505050505	0	0	7092	358.181818181818	0
2021-12-19	AP	6	0	0	0	0	1566	0	0
2021-12-19	BA	41	1	0.024390243902439	0	0	10044	244.975609756097	0
2021-12-19	CE	54	22	0.407407407407407	0	0	4774	1944.96296296296	0
2021-12-19	ES	21	12	0.571428571428571	0	0	166	94.8571428571428	0
2021-12-19	GO	44	15	0.340909090909091	0	0	7487	2552.38636363636	0
2021-12-19	MG	17	3	0.176470588235294	0	0	27812	4908	0
2021-12-19	MS	6	2	0.333333333333333	0	0	4006	1335.33333333333	0
2021-12-19	MT	1	0	0	0	0	2014	0	0
2021-12-19	PA	3	0	0	0	0	10394	0	0
2021-12-19	PB	3	0	0	0	0	3216	0	0
2021-12-19	PE	18	3	0.166666666666667	0	0	12049	2008.16666666667	0
2021-12-19	PI	1	0	0	0	0	2515	0	0
2021-12-19	PR	119	48	0.403361344537815	0	0	159	64.1344537815126	0
2021-12-19	RJ	39	30	0.769230769230769	0	0	21028	16175.3846153846	0
2021-12-19	RN	16	2	0.125	0	0	2129	266.125	0
2021-12-19	RO	15	1	0.0666666666666667	0	0	5872	391.466666666667	0
2021-12-19	RS	7	3	0.428571428571429	0	0	18356	7866.85714285715	0
2021-12-19	SC	98	57	0.581632653061224	0	0	12053	7010.41836734693	0
2021-12-19	SE	1	0	0	0	0	2602	0	0
2021-12-19	SP	466	251	0.53862660944206	0	0	90585	48791.491416309	0
2021-12-19	TO	76	74	0.973684210526316	0	0	1945	1893.81578947368	0
2021-12-26	AC	7	0	0	0	0	1252	0	0
2021-12-26	AL	17	14	0.823529411764706	0	0	7536	6206.11764705882	0
2021-12-26	AM	77	39	0.506493506493506	0	0	6484	3284.10389610389	0
2021-12-26	AP	2	0	0	0	0	1972	0	0
2021-12-26	BA	44	14	0.318181818181818	0	0	19487	6200.40909090909	0
2021-12-26	CE	156	144	0.923076923076923	0	0	10229	9442.15384615385	0
2021-12-26	ES	35	34	0.971428571428571	0	0	533	517.771428571428	0
2021-12-26	GO	71	54	0.76056338028169	0	0	20483	15578.6197183099	0
2021-12-26	MG	44	24	0.545454545454545	0	0	64577	35223.8181818181	0
2021-12-26	MS	16	10	0.625	0	0	8548	5342.5	0
2021-12-26	MT	8	4	0.5	0	0	5964	2982	0
2021-12-26	PA	28	8	0.285714285714286	0	0	11240	3211.42857142857	0
2021-12-26	PB	10	9	0.9	0	0	5682	5113.8	0
2021-12-26	PE	77	58	0.753246753246753	0	0	23937	18030.4675324675	0
2021-12-26	PI	1	1	1	0	0	3899	3899	0
2021-12-26	PR	268	228	0.850746268656716	0	0	794	675.492537313433	0
2021-12-26	RJ	287	276	0.961672473867596	0	0	37627	36184.850174216	0
2021-12-26	RN	1	1	1	0	0	4043	4043	0
2021-12-26	RO	14	1	0.0714285714285714	0	0	9099	649.928571428571	0
2021-12-26	RR	8	5	0.625	0	0	2910	1818.75	0
2021-12-26	RS	32	25	0.78125	0	0	41256	32231.25	0
2021-12-26	SC	157	139	0.885350318471338	0	0	24889	22035.4840764331	0
2021-12-26	SP	932	801	0.859442060085837	1	0.00107296137339056	202821	174312.89806867	217.619098712447
2021-12-26	TO	9	6	0.666666666666667	0	0	3874	2582.66666666667	0
2022-01-02	AC	18	12	0.666666666666667	0	0	2576	1717.33333333333	0
2022-01-02	AL	237	236	0.9957805907173	0	0	13461	13404.2025316456	0
2022-01-02	AM	718	681	0.948467966573816	0	0	14576	13824.8690807799	0
2022-01-02	AP	7	4	0.571428571428571	0	0	2366	1352	0
2022-01-02	BA	276	250	0.905797101449275	2	0.0072463768115942	53660	48605.0724637681	388.840579710145
2022-01-02	CE	520	503	0.967307692307692	0	0	59602	57653.4730769231	0
2022-01-02	DF	27	26	0.962962962962963	0	0	12349	11891.6296296296	0
2022-01-02	ES	100	95	0.95	0	0	920	874	0
2022-01-02	GO	142	121	0.852112676056338	0	0	64738	55164.0704225352	0
2022-01-02	MA	1	1	1	0	0	20218	20218	0
2022-01-02	MG	154	142	0.922077922077922	0	0	232458	214344.38961039	0
2022-01-02	MS	49	44	0.897959183673469	0	0	30016	26953.1428571428	0
2022-01-02	MT	10	10	1	0	0	16846	16846	0
2022-01-02	PA	23	19	0.826086956521739	0	0	15830	13076.9565217391	0
2022-01-02	PB	63	60	0.952380952380952	0	0	16434	15651.4285714286	0
2022-01-02	PE	245	230	0.938775510204082	0	0	46262	43429.6326530612	0
2022-01-02	PI	13	10	0.769230769230769	0	0	8789	6760.76923076923	0
2022-01-02	PR	428	417	0.974299065420561	0	0	1991	1939.82943925234	0
2022-01-02	RJ	648	609	0.939814814814815	1	0.00154320987654321	190857	179370.236111111	294.532407407407
2022-01-02	RN	92	60	0.652173913043478	0	0	14347	9356.73913043478	0
2022-01-02	RO	50	41	0.82	0	0	12769	10470.58	0
2022-01-02	RR	61	60	0.983606557377049	0	0	6004	5905.5737704918	0
2022-01-02	RS	183	173	0.945355191256831	0	0	145875	137903.68852459	0
2022-01-02	SC	217	211	0.972350230414747	0	0	79385	77190.0230414747	0
2022-01-02	SE	5	5	1	0	0	12029	12029	0
2022-01-02	SP	1383	1351	0.976861894432393	0	0	637388	622640.049168474	0
2022-01-02	TO	87	76	0.873563218390805	0	0	10673	9323.54022988506	0
2022-01-09	AC	12	12	1	0	0	8635	8635	0
2022-01-09	AL	50	50	1	0	0	13500	13500	0
2022-01-09	AM	670	655	0.977611940298508	0	0	51110	49965.7462686567	0
2022-01-09	AP	23	20	0.869565217391304	0	0	3335	2900	0
2022-01-09	BA	340	337	0.991176470588235	1	0.00294117647058824	64532	63962.6	189.8
2022-01-09	CE	317	315	0.993690851735016	0	0	98960	98335.6466876972	0
2022-01-09	DF	15	13	0.866666666666667	0	0	11344	9831.46666666667	0
2022-01-09	ES	131	128	0.977099236641221	0	0	766	748.458015267175	0
2022-01-09	GO	110	100	0.909090909090909	0	0	88242	80220	0
2022-01-09	MG	212	207	0.976415094339623	0	0	282472	275809.924528302	0
2022-01-09	MS	20	19	0.95	0	0	48496	46071.2	0
2022-01-09	MT	3	3	1	0	0	23896	23896	0
2022-01-09	PA	44	43	0.977272727272727	0	0	17489	17091.5227272727	0
2022-01-09	PB	139	139	1	0	0	24248	24248	0
2022-01-09	PE	157	155	0.987261146496815	0	0	56140	55424.8407643312	0
2022-01-09	PI	3	2	0.666666666666667	0	0	9703	6468.66666666667	0
2022-01-09	PR	208	206	0.990384615384615	0	0	2036	2016.42307692308	0
2022-01-09	RJ	455	402	0.883516483516483	0	0	504774	445976.149450549	0
2022-01-09	RN	38	34	0.894736842105263	0	0	17510	15666.8421052632	0
2022-01-09	RO	18	17	0.944444444444444	0	0	17235	16277.5	0
2022-01-09	RR	26	22	0.846153846153846	0	0	11485	9718.07692307692	0
2022-01-09	RS	28	28	1	0	0	241083	241083	0
2022-01-09	SC	175	173	0.988571428571429	0	0	120035	118663.171428571	0
2022-01-09	SE	23	23	1	0	0	10967	10967	0
2022-01-09	SP	1337	1321	0.988032909498878	0	0	812038	802320.26776365	0
2022-01-09	TO	48	45	0.9375	0	0	14709	13789.6875	0
2022-01-16	AC	23	23	1	0	0	20113	20113	0
2022-01-16	AL	28	28	1	0	0	20266	20266	0
2022-01-16	AM	574	573	0.998257839721254	0	0	89934	89777.3205574913	0
2022-01-16	AP	46	46	1	0	0	10315	10315	0
2022-01-16	BA	338	332	0.982248520710059	0	0	100944	99152.0946745562	0
2022-01-16	CE	458	458	1	0	0	118824	118824	0
2022-01-16	DF	7	7	1	0	0	22819	22819	0
2022-01-16	ES	172	169	0.982558139534884	0	0	1345	1321.54069767442	0
2022-01-16	GO	109	84	0.770642201834862	0	0	142505	109820.366972477	0
2022-01-16	MG	169	164	0.970414201183432	0	0	358485	347878.934911243	0
2022-01-16	MS	16	16	1	0	0	67304	67304	0
2022-01-16	MT	9	9	1	0	0	39702	39702	0
2022-01-16	PA	121	119	0.983471074380165	0	0	41646	40957.6363636364	0
2022-01-16	PB	27	27	1	0	0	51662	51662	0
2022-01-16	PE	149	148	0.993288590604027	0	0	105291	104584.348993289	0
2022-01-16	PI	2	2	1	0	0	15616	15616	0
2022-01-16	PR	193	191	0.989637305699482	0	0	2789	2760.09844559586	0
2022-01-16	RJ	376	304	0.808510638297872	36	0.0957446808510638	566722	458200.765957447	54260.6170212766
2022-01-16	RN	59	59	1	0	0	40466	40466	0
2022-01-16	RO	69	67	0.971014492753623	0	0	31958	31031.6811594203	0
2022-01-16	RR	30	30	1	0	0	14668	14668	0
2022-01-16	RS	16	14	0.875	0	0	312754	273659.75	0
2022-01-16	SC	550	540	0.981818181818182	7	0.0127272727272727	156821	153969.709090909	1995.90363636363
2022-01-16	SE	36	36	1	0	0	15440	15440	0
2022-01-16	SP	713	710	0.995792426367461	3	0.00420757363253857	845407	841849.887798036	3557.11220196353
2022-01-16	TO	102	97	0.950980392156863	0	0	19701	18735.2647058824	0
2022-01-23	AC	122	120	0.983606557377049	0	0	20094	19764.5901639344	0
2022-01-23	AL	22	22	1	0	0	24870	24870	0
2022-01-23	AM	464	463	0.997844827586207	0	0	56613	56490.9892241379	0
2022-01-23	AP	46	45	0.978260869565217	0	0	12299	12031.6304347826	0
2022-01-23	BA	305	302	0.99016393442623	1	0.00327868852459016	134584	133260.22295082	441.259016393442
2022-01-23	CE	274	273	0.996350364963504	0	0	102084	101711.430656934	0
2022-01-23	DF	7	7	1	0	0	28069	28069	0
2022-01-23	ES	34	31	0.911764705882353	0	0	1668	1520.82352941176	0
2022-01-23	GO	199	181	0.909547738693467	0	0	144662	131576.994974874	0
2022-01-23	MG	97	96	0.989690721649485	0	0	358654	354956.536082474	0
2022-01-23	MT	53	52	0.981132075471698	0	0	43639	42815.6226415094	0
2022-01-23	PA	25	25	1	0	0	79154	79154	0
2022-01-23	PB	94	94	1	0	0	67287	67287	0
2022-01-23	PE	160	160	1	0	0	154150	154150	0
2022-01-23	PR	105	104	0.990476190476191	1	0.00952380952380952	2790	2763.42857142857	26.5714285714286
2022-01-23	RJ	338	316	0.93491124260355	14	0.0414201183431953	420840	393448.047337278	17431.2426035503
2022-01-23	RN	30	30	1	0	0	63883	63883	0
2022-01-23	RO	68	68	1	0	0	42863	42863	0
2022-01-23	RR	17	17	1	0	0	13723	13723	0
2022-01-23	RS	171	171	1	0	0	297665	297665	0
2022-01-23	SC	237	234	0.987341772151899	2	0.00843881856540084	150682	148774.632911392	1271.57805907173
2022-01-23	SP	736	731	0.99320652173913	4	0.00543478260869565	713451	708604.186141304	3877.45108695652
2022-01-23	TO	132	127	0.962121212121212	0	0	19126	18401.5303030303	0
2022-01-30	AC	84	76	0.904761904761905	0	0	14145	12797.8571428571	0
2022-01-30	AL	23	23	1	0	0	21902	21902	0
2022-01-30	AM	215	215	1	0	0	24483	24483	0
2022-01-30	AP	5	5	1	0	0	6808	6808	0
2022-01-30	BA	263	257	0.977186311787072	1	0.00380228136882129	124519	121678.262357414	473.456273764258
2022-01-30	CE	146	146	1	0	0	65436	65436	0
2022-01-30	DF	104	103	0.990384615384615	0	0	27412	27148.4230769231	0
2022-01-30	ES	41	36	0.878048780487805	1	0.024390243902439	1317	1156.39024390244	32.1219512195122
2022-01-30	GO	175	133	0.76	1	0.00571428571428571	100639	76485.64	575.08
2022-01-30	MG	106	105	0.990566037735849	0	0	279349	276713.632075472	0
2022-01-30	MS	96	95	0.989583333333333	0	0	57495	56896.09375	0
2022-01-30	MT	16	16	1	0	0	32056	32056	0
2022-01-30	PA	34	34	1	0	0	52128	52128	0
2022-01-30	PB	151	147	0.973509933774834	3	0.0198675496688742	66777	65008.0728476821	1326.69536423841
2022-01-30	PE	139	139	1	0	0	157455	157455	0
2022-01-30	PI	4	4	1	0	0	27503	27503	0
2022-01-30	PR	239	237	0.99163179916318	1	0.00418410041841004	2826	2802.35146443515	11.8242677824268
2022-01-30	RJ	424	410	0.966981132075472	11	0.0259433962264151	254082	245692.5	6591.75
2022-01-30	RN	81	80	0.987654320987654	1	0.0123456790123457	52765	52113.5802469136	651.419753086421
2022-01-30	RO	48	48	1	0	0	44536	44536	0
2022-01-30	RR	42	41	0.976190476190476	0	0	7214	7042.23809523809	0
2022-01-30	RS	66	65	0.984848484848485	1	0.0151515151515152	248697	244928.863636364	3768.13636363638
2022-01-30	SC	165	162	0.981818181818182	3	0.0181818181818182	121884	119667.927272727	2216.07272727273
2022-01-30	SE	15	15	1	0	0	26920	26920	0
2022-01-30	SP	1881	1866	0.992025518341308	4	0.00212652844231792	488827	484928.858054227	1039.50451887294
2022-01-30	TO	21	21	1	0	0	14027	14027	0
2022-02-06	AC	55	49	0.890909090909091	0	0	11236	10010.2545454545	0
2022-02-06	AL	94	94	1	0	0	18633	18633	0
2022-02-06	AM	42	42	1	0	0	15124	15124	0
2022-02-06	AP	4	4	1	0	0	2868	2868	0
2022-02-06	BA	253	246	0.972332015810277	2	0.00790513833992095	88160	85720.790513834	696.916996047431
2022-02-06	CE	97	97	1	0	0	43198	43198	0
2022-02-06	DF	85	83	0.976470588235294	1	0.0117647058823529	24941	24354.1529411765	293.423529411764
2022-02-06	ES	24	23	0.958333333333333	0	0	1464	1403	0
2022-02-06	GO	118	104	0.88135593220339	1	0.00847457627118644	79038	69660.6101694915	669.813559322034
2022-02-06	MA	2	2	1	0	0	17493	17493	0
2022-02-06	MG	74	74	1	0	0	208633	208633	0
2022-02-06	MS	5	5	1	0	0	45606	45606	0
2022-02-06	MT	5	5	1	0	0	24409	24409	0
2022-02-06	PA	87	87	1	0	0	24047	24047	0
2022-02-06	PB	45	45	1	0	0	54966	54966	0
2022-02-06	PE	73	73	1	0	0	127219	127219	0
2022-02-06	PI	5	5	1	0	0	21606	21606	0
2022-02-06	PR	200	198	0.99	2	0.01	2308	2284.92	23.08
2022-02-06	RJ	277	260	0.938628158844765	16	0.0577617328519856	139693	131119.783393502	8068.90974729242
2022-02-06	RN	50	50	1	0	0	36322	36322	0
2022-02-06	RO	32	32	1	0	0	41801	41801	0
2022-02-06	RR	38	36	0.947368421052632	0	0	6383	6047.05263157895	0
2022-02-06	RS	80	79	0.9875	0	0	212447	209791.4125	0
2022-02-06	SC	201	192	0.955223880597015	8	0.0398009950248756	100617	96111.7611940299	4004.65671641791
2022-02-06	SE	3	3	1	0	0	15458	15458	0
2022-02-06	SP	1318	1309	0.993171471927162	7	0.00531107738998483	462650	459490.781487102	2457.16995447648
2022-02-06	TO	63	63	1	0	0	10433	10433	0
2022-02-13	AC	12	8	0.666666666666667	0	0	7507	5004.66666666667	0
2022-02-13	AL	125	124	0.992	0	0	11225	11135.2	0
2022-02-13	AM	9	4	0.444444444444444	0	0	9272	4120.88888888888	0
2022-02-13	BA	115	108	0.939130434782609	2	0.0173913043478261	55499	52120.8	965.200000000001
2022-02-13	CE	108	108	1	0	0	30596	30596	0
2022-02-13	DF	25	25	1	0	0	17934	17934	0
2022-02-13	ES	11	11	1	0	0	876	876	0
2022-02-13	GO	50	49	0.98	0	0	60244	59039.12	0
2022-02-13	MG	51	49	0.96078431372549	1	0.0196078431372549	170714	164019.333333333	3347.33333333333
2022-02-13	MS	1	1	1	0	0	35095	35095	0
2022-02-13	MT	1	1	1	0	0	20525	20525	0
2022-02-13	PA	48	48	1	0	0	12958	12958	0
2022-02-13	PB	4	4	1	0	0	43366	43366	0
2022-02-13	PE	73	73	1	0	0	85977	85977	0
2022-02-13	PI	1	1	1	0	0	15954	15954	0
2022-02-13	PR	159	156	0.981132075471698	3	0.0188679245283019	1489	1460.90566037736	28.0943396226415
2022-02-13	RJ	116	105	0.905172413793103	11	0.0948275862068965	99545	90105.3879310344	9439.61206896551
2022-02-13	RN	56	54	0.964285714285714	2	0.0357142857142857	22834	22018.5	815.5
2022-02-13	RO	29	29	1	0	0	28438	28438	0
2022-02-13	RR	13	12	0.923076923076923	0	0	3989	3682.15384615385	0
2022-02-13	RS	55	54	0.981818181818182	1	0.0181818181818182	171070	167959.636363636	3110.36363636364
2022-02-13	SC	174	158	0.908045977011494	16	0.0919540229885057	81162	73698.8275862069	7463.1724137931
2022-02-13	SP	985	945	0.959390862944162	33	0.033502538071066	366651	351761.61928934	12283.7390862944
2022-02-13	TO	121	121	1	0	0	7416	7416	0
2022-02-20	AC	13	12	0.923076923076923	0	0	5520	5095.38461538462	0
2022-02-20	AL	35	31	0.885714285714286	0	0	8502	7530.34285714286	0
2022-02-20	AM	16	10	0.625	0	0	7017	4385.625	0
2022-02-20	BA	81	81	1	0	0	36510	36510	0
2022-02-20	CE	59	59	1	0	0	22146	22146	0
2022-02-20	ES	5	5	1	0	0	464	464	0
2022-02-20	GO	85	71	0.835294117647059	0	0	48526	40533.4823529412	0
2022-02-20	MG	18	14	0.777777777777778	3	0.166666666666667	136366	106062.444444444	22727.6666666667
2022-02-20	PA	29	29	1	0	0	7957	7957	0
2022-02-20	PB	2	1	0.5	0	0	29955	14977.5	0
2022-02-20	PE	43	43	1	0	0	60095	60095	0
2022-02-20	PR	144	138	0.958333333333333	6	0.0416666666666667	1032	989	43
2022-02-20	RJ	48	44	0.916666666666667	4	0.0833333333333333	84770	77705.8333333334	7064.16666666666
2022-02-20	RN	43	43	1	0	0	15248	15248	0
2022-02-20	RO	30	30	1	0	0	18526	18526	0
2022-02-20	RS	91	88	0.967032967032967	3	0.032967032967033	138950	134369.230769231	4580.76923076924
2022-02-20	SC	137	135	0.985401459854015	2	0.0145985401459854	68119	67124.5620437956	994.437956204379
2022-02-20	SP	740	715	0.966216216216216	18	0.0243243243243243	311972	301432.405405405	7588.5081081081
2022-02-20	TO	6	6	1	0	0	4858	4858	0
2022-02-27	AC	7	5	0.714285714285714	0	0	2608	1862.85714285714	0
2022-02-27	AL	17	17	1	0	0	3877	3877	0
2022-02-27	AM	4	4	1	0	0	3971	3971	0
2022-02-27	BA	39	36	0.923076923076923	3	0.0769230769230769	21203	19572	1631
2022-02-27	CE	29	29	1	0	0	12475	12475	0
2022-02-27	DF	97	93	0.958762886597938	3	0.0309278350515464	6779	6499.45360824742	209.659793814433
2022-02-27	GO	72	71	0.986111111111111	0	0	28441	28045.9861111111	0
2022-02-27	MA	1	1	1	0	0	4060	4060	0
2022-02-27	MG	13	11	0.846153846153846	2	0.153846153846154	79652	67397.8461538461	12254.1538461539
2022-02-27	MS	2	1	0.5	1	0.5	13774	6887	6887
2022-02-27	MT	3	3	1	0	0	6775	6775	0
2022-02-27	PA	10	10	1	0	0	4990	4990	0
2022-02-27	PB	12	10	0.833333333333333	2	0.166666666666667	16088	13406.6666666667	2681.33333333334
2022-02-27	PE	17	15	0.882352941176471	2	0.117647058823529	33523	29579.1176470588	3943.88235294116
2022-02-27	PI	5	5	1	0	0	3863	3863	0
2022-02-27	PR	221	205	0.927601809954751	16	0.0723981900452489	628	582.533936651584	45.4660633484163
2022-02-27	RJ	81	68	0.839506172839506	13	0.160493827160494	46585	39108.3950617284	7476.60493827161
2022-02-27	RN	19	17	0.894736842105263	2	0.105263157894737	6915	6187.10526315789	727.894736842106
2022-02-27	RO	24	24	1	0	0	9665	9665	0
2022-02-27	RS	94	90	0.957446808510638	4	0.0425531914893617	86089	82425.6382978723	3663.36170212766
2022-02-27	SC	165	131	0.793939393939394	34	0.206060606060606	45803	36364.8060606061	9438.19393939394
2022-02-27	SP	696	646	0.92816091954023	47	0.0675287356321839	197362	183183.695402299	13327.6063218391
2022-02-27	TO	53	53	1	0	0	2752	2752	0
2022-03-06	AC	1	1	1	0	0	2502	2502	0
2022-03-06	AL	10	9	0.9	0	0	5169	4652.1	0
2022-03-06	AM	4	4	1	0	0	5793	5793	0
2022-03-06	BA	34	31	0.911764705882353	3	0.0882352941176471	20598	18780.5294117647	1817.4705882353
2022-03-06	CE	15	14	0.933333333333333	0	0	11868	11076.8	0
2022-03-06	DF	99	96	0.96969696969697	3	0.0303030303030303	8443	8187.15151515152	255.848484848485
2022-03-06	ES	2	2	1	0	0	450	450	0
2022-03-06	GO	92	91	0.989130434782609	1	0.0108695652173913	32434	32081.4565217391	352.543478260869
2022-03-06	MG	13	12	0.923076923076923	1	0.0769230769230769	81629	75349.8461538462	6279.15384615384
2022-03-06	MS	2	1	0.5	1	0.5	13986	6993	6993
2022-03-06	MT	2	2	1	0	0	6881	6881	0
2022-03-06	PA	3	3	1	0	0	6642	6642	0
2022-03-06	PB	13	12	0.923076923076923	1	0.0769230769230769	13905	12835.3846153846	1069.61538461538
2022-03-06	PE	31	30	0.967741935483871	0	0	39357	38087.4193548387	0
2022-03-06	PI	4	4	1	0	0	4796	4796	0
2022-03-06	PR	246	213	0.865853658536585	30	0.121951219512195	784	678.829268292683	95.6097560975609
2022-03-06	RJ	77	61	0.792207792207792	15	0.194805194805195	62484	49500.3116883117	12172.2077922078
2022-03-06	RN	17	16	0.941176470588235	1	0.0588235294117647	9006	8476.23529411764	529.764705882353
2022-03-06	RO	23	22	0.956521739130435	0	0	9024	8631.65217391305	0
2022-03-06	RS	73	70	0.958904109589041	3	0.0410958904109589	83492	80060.8219178082	3431.17808219178
2022-03-06	SC	127	95	0.748031496062992	32	0.251968503937008	46205	34562.7952755905	11642.2047244095
2022-03-06	SP	631	559	0.885895404120444	71	0.112519809825674	183532	162590.155309033	20650.9857369256
2022-03-06	TO	39	39	1	0	0	3448	3448	0
2022-03-13	AL	4	2	0.5	2	0.5	4704	2352	2352
2022-03-13	BA	16	13	0.8125	3	0.1875	22881	18590.8125	4290.1875
2022-03-13	CE	12	12	1	0	0	10904	10904	0
2022-03-13	DF	34	33	0.970588235294118	1	0.0294117647058824	7029	6822.26470588235	206.735294117647
2022-03-13	ES	4	1	0.25	3	0.75	322	80.5	241.5
2022-03-13	GO	69	65	0.942028985507246	4	0.0579710144927536	27634	26032.0289855072	1601.97101449275
2022-03-13	MG	10	9	0.9	1	0.1	68544	61689.6	6854.4
2022-03-13	MS	1	1	1	0	0	12352	12352	0
2022-03-13	PA	5	5	1	0	0	6042	6042	0
2022-03-13	PE	15	11	0.733333333333333	4	0.266666666666667	34033	24957.5333333333	9075.46666666668
2022-03-13	PI	3	3	1	0	0	4160	4160	0
2022-03-13	PR	130	111	0.853846153846154	19	0.146153846153846	598	510.6	87.3999999999999
2022-03-13	RJ	23	15	0.652173913043478	8	0.347826086956522	48457	31602.3913043478	16854.6086956522
2022-03-13	RN	10	9	0.9	1	0.1	7182	6463.8	718.2
2022-03-13	RO	3	3	1	0	0	7216	7216	0
2022-03-13	RS	47	43	0.914893617021277	4	0.0851063829787234	80176	73352.5106382979	6823.48936170213
2022-03-13	SC	78	13	0.166666666666667	65	0.833333333333333	41482	6913.66666666668	34568.3333333333
2022-03-13	SP	272	236	0.867647058823529	33	0.121323529411765	133647	115958.426470588	16214.5257352942
2022-03-13	TO	25	25	1	0	0	2842	2842	0
2022-03-20	AL	2	1	0.5	1	0.5	4558	2279	2279
2022-03-20	AM	1	1	1	0	0	4041	4041	0
2022-03-20	BA	11	7	0.636363636363636	3	0.272727272727273	23357	14863.5454545454	6370.09090909092
2022-03-20	CE	6	6	1	0	0	9588	9588	0
2022-03-20	ES	2	1	0.5	1	0.5	276	138	138
2022-03-20	GO	22	21	0.954545454545455	1	0.0454545454545455	24784	23657.4545454546	1126.54545454546
2022-03-20	MG	5	3	0.6	2	0.4	60088	36052.8	24035.2
2022-03-20	PA	1	0	0	0	0	5599	0	0
2022-03-20	PB	3	3	1	0	0	8826	8826	0
2022-03-20	PE	8	8	1	0	0	30163	30163	0
2022-03-20	PR	88	66	0.75	22	0.25	558	418.5	139.5
2022-03-20	RJ	1	1	1	0	0	40694	40694	0
2022-03-20	RN	10	4	0.4	6	0.6	7426	2970.4	4455.6
2022-03-20	RO	5	5	1	0	0	5943	5943	0
2022-03-20	RS	19	19	1	0	0	76365	76365	0
2022-03-20	SC	104	44	0.423076923076923	59	0.567307692307692	37114	15702.0769230769	21055.0576923077
2022-03-20	SP	107	71	0.663551401869159	36	0.336448598130841	144084	95607.1401869159	48476.8598130841
2022-03-20	TO	5	5	1	0	0	2698	2698	0
2022-03-27	AC	1	0	0	0	0	1035	0	0
2022-03-27	AL	1	0	0	1	1	3459	0	3459
2022-03-27	BA	4	4	1	0	0	21135	21135	0
2022-03-27	CE	5	5	1	0	0	9728	9728	0
2022-03-27	DF	6	5	0.833333333333333	1	0.166666666666667	5429	4524.16666666667	904.833333333335
2022-03-27	ES	5	4	0.8	1	0.2	273	218.4	54.6
2022-03-27	GO	18	18	1	0	0	18450	18450	0
2022-03-27	MG	1	1	1	0	0	44119	44119	0
2022-03-27	PA	1	1	1	0	0	4927	4927	0
2022-03-27	PB	2	1	0.5	1	0.5	7943	3971.5	3971.5
2022-03-27	PE	7	5	0.714285714285714	2	0.285714285714286	26740	19100	7640.00000000001
2022-03-27	PR	64	32	0.5	31	0.484375	403	201.5	195.203125
2022-03-27	RJ	22	12	0.545454545454545	10	0.454545454545455	35945	19606.3636363636	16338.6363636364
2022-03-27	RN	3	1	0.333333333333333	2	0.666666666666667	7089	2363	4726
2022-03-27	RO	3	3	1	0	0	4486	4486	0
2022-03-27	RS	22	21	0.954545454545455	1	0.0454545454545455	70965	67739.3181818182	3225.68181818182
2022-03-27	SC	128	46	0.359375	82	0.640625	30181	10846.296875	19334.703125
2022-03-27	SP	220	91	0.413636363636364	129	0.586363636363636	136160	56320.7272727273	79839.2727272727
2022-03-27	TO	1	0	0	1	1	2231	0	2231
2022-04-03	AL	2	1	0.5	1	0.5	3001	1500.5	1500.5
2022-04-03	BA	9	3	0.333333333333333	4	0.444444444444444	19764	6587.99999999999	8783.99999999999
2022-04-03	CE	1	1	1	0	0	8446	8446	0
2022-04-03	DF	16	11	0.6875	5	0.3125	4617	3174.1875	1442.8125
2022-04-03	ES	5	3	0.6	2	0.4	375	225	150
2022-04-03	GO	23	18	0.782608695652174	4	0.173913043478261	13801	10800.7826086957	2400.17391304348
2022-04-03	MA	1	0	0	1	1	4401	0	4401
2022-04-03	MG	7	2	0.285714285714286	5	0.714285714285714	36582	10452	26130
2022-04-03	MS	1	0	0	1	1	8002	0	8002
2022-04-03	PE	11	1	0.0909090909090909	10	0.909090909090909	22712	2064.72727272727	20647.2727272727
2022-04-03	PR	104	27	0.259615384615385	76	0.730769230769231	438	113.711538461539	320.076923076923
2022-04-03	RJ	60	15	0.25	45	0.75	30413	7603.25	22809.75
2022-04-03	RN	8	1	0.125	6	0.75	6687	835.875	5015.25
2022-04-03	RO	2	2	1	0	0	4221	4221	0
2022-04-03	RS	11	9	0.818181818181818	2	0.181818181818182	60367	49391.1818181818	10975.8181818182
2022-04-03	SC	98	18	0.183673469387755	80	0.816326530612245	27454	5042.57142857143	22411.4285714286
2022-04-03	SP	245	63	0.257142857142857	182	0.742857142857143	119110	30628.2857142857	88481.7142857143
2022-04-10	AM	4	1	0.25	3	0.75	2513	628.25	1884.75
2022-04-10	BA	10	3	0.3	7	0.7	13750	4125	9625
2022-04-10	CE	1	1	1	0	0	5239	5239	0
2022-04-10	DF	23	12	0.521739130434783	11	0.478260869565217	3024	1577.73913043478	1446.26086956522
2022-04-10	ES	5	2	0.4	3	0.6	373	149.2	223.8
2022-04-10	GO	9	8	0.888888888888889	1	0.111111111111111	9347	8308.44444444445	1038.55555555555
2022-04-10	MG	6	3	0.5	2	0.333333333333333	25580	12790	8526.66666666666
2022-04-10	MS	1	1	1	0	0	5525	5525	0
2022-04-10	MT	1	0	0	1	1	2034	0	2034
2022-04-10	PB	2	0	0	2	1	4001	0	4001
2022-04-10	PE	11	7	0.636363636363636	4	0.363636363636364	15240	9698.18181818181	5541.81818181819
2022-04-10	PR	96	23	0.239583333333333	73	0.760416666666667	434	103.979166666667	330.020833333333
2022-04-10	RJ	71	6	0.0845070422535211	65	0.915492957746479	24246	2048.95774647887	22197.0422535211
2022-04-10	RN	6	0	0	6	1	3902	0	3902
2022-04-10	RS	3	3	1	0	0	50362	50362	0
2022-04-10	SC	110	13	0.118181818181818	97	0.881818181818182	21182	2503.32727272727	18678.6727272727
2022-04-10	SP	390	65	0.166666666666667	325	0.833333333333333	82567	13761.1666666667	68805.8333333333
2022-04-10	TO	1	1	1	0	0	1100	1100	0
2022-04-17	BA	1	1	1	0	0	12153	12153	0
2022-04-17	CE	1	1	1	0	0	4974	4974	0
2022-04-17	ES	4	0	0	4	1	341	0	341
2022-04-17	GO	9	5	0.555555555555556	3	0.333333333333333	8987	4992.77777777778	2995.66666666666
2022-04-17	MG	4	0	0	4	1	28222	0	28222
2022-04-17	PB	3	1	0.333333333333333	2	0.666666666666667	4024	1341.33333333333	2682.66666666667
2022-04-17	PE	9	1	0.111111111111111	8	0.888888888888889	15462	1718	13744
2022-04-17	PR	61	4	0.0655737704918033	56	0.918032786885246	617	40.4590163934426	566.426229508197
2022-04-17	RJ	3	1	0.333333333333333	2	0.666666666666667	21028	7009.33333333333	14018.6666666667
2022-04-17	RN	8	1	0.125	7	0.875	2901	362.625	2538.375
2022-04-17	RS	2	1	0.5	1	0.5	57543	28771.5	28771.5
2022-04-17	SC	88	2	0.0227272727272727	86	0.977272727272727	20810	472.954545454545	20337.0454545454
2022-04-17	SP	124	17	0.137096774193548	106	0.854838709677419	119566	16392.1129032258	102209.64516129
2022-04-24	AM	1	0	0	0	0	2779	0	0
2022-04-24	BA	3	1	0.333333333333333	2	0.666666666666667	16565	5521.66666666666	11043.3333333333
2022-04-24	CE	1	0	0	1	1	5262	0	5262
2022-04-24	ES	6	1	0.166666666666667	4	0.666666666666667	406	67.6666666666668	270.666666666667
2022-04-24	GO	16	3	0.1875	7	0.4375	9519	1784.8125	4164.5625
2022-04-24	MG	2	0	0	1	0.5	31819	0	15909.5
2022-04-24	PB	6	0	0	6	1	4493	0	4493
2022-04-24	PE	6	2	0.333333333333333	4	0.666666666666667	16562	5520.66666666666	11041.3333333333
2022-04-24	PR	3	0	0	3	1	822	0	822
2022-04-24	RJ	6	0	0	6	1	31918	0	31918
2022-04-24	RN	4	0	0	4	1	2802	0	2802
2022-04-24	RS	66	20	0.303030303030303	46	0.696969696969697	64034	19404.2424242424	44629.7575757576
2022-04-24	SC	87	3	0.0344827586206897	84	0.96551724137931	24804	855.310344827587	23948.6896551724
2022-04-24	SP	154	13	0.0844155844155844	139	0.902597402597403	140777	11883.7727272727	127064.954545455
2022-05-01	BA	8	0	0	8	1	14164	0	14164
2022-05-01	CE	6	2	0.333333333333333	4	0.666666666666667	5222	1740.66666666666	3481.33333333333
2022-05-01	DF	74	15	0.202702702702703	54	0.72972972972973	3385	686.14864864865	2470.13513513514
2022-05-01	ES	11	2	0.181818181818182	8	0.727272727272727	305	55.4545454545455	221.818181818182
2022-05-01	GO	65	5	0.0769230769230769	59	0.907692307692308	12895	991.923076923077	11704.6923076923
2022-05-01	MA	7	0	0	7	1	2637	0	2637
2022-05-01	MG	9	0	0	9	1	31045	0	31045
2022-05-01	MS	1	0	0	1	1	6495	0	6495
2022-05-01	PB	5	1	0.2	4	0.8	4347	869.4	3477.6
2022-05-01	PE	58	1	0.0172413793103448	57	0.982758620689655	15827	272.879310344827	15554.1206896552
2022-05-01	PI	1	0	0	1	1	1172	0	1172
2022-05-01	PR	26	2	0.0769230769230769	23	0.884615384615385	1055	81.1538461538461	933.269230769231
2022-05-01	RJ	120	6	0.05	105	0.875	33678	1683.9	29468.25
2022-05-01	RN	3	0	0	3	1	2474	0	2474
2022-05-01	RS	81	15	0.185185185185185	63	0.777777777777778	65223	12078.3333333333	50729
2022-05-01	SC	50	3	0.06	47	0.94	23244	1394.64	21849.36
2022-05-01	SP	296	16	0.0540540540540541	274	0.925675675675676	137908	7454.48648648649	127658.081081081
2022-05-01	TO	6	2	0.333333333333333	4	0.666666666666667	804	268	536
2022-05-08	AL	4	0	0	3	0.75	1937	0	1452.75
2022-05-08	BA	302	288	0.95364238410596	14	0.0463576158940397	14296	13633.2715231788	662.728476821192
2022-05-08	CE	2	1	0.5	1	0.5	5863	2931.5	2931.5
2022-05-08	DF	154	11	0.0714285714285714	123	0.798701298701299	3697	264.071428571428	2952.7987012987
2022-05-08	ES	30	1	0.0333333333333333	28	0.933333333333333	427	14.2333333333333	398.533333333333
2022-05-08	GO	143	6	0.041958041958042	127	0.888111888111888	15671	657.524475524476	13917.6013986014
2022-05-08	MA	3	0	0	3	1	3091	0	3091
2022-05-08	MG	12	0	0	10	0.833333333333333	44038	0	36698.3333333333
2022-05-08	MS	4	0	0	4	1	9218	0	9218
2022-05-08	MT	5	0	0	5	1	1556	0	1556
2022-05-08	PB	6	0	0	6	1	4569	0	4569
2022-05-08	PE	103	3	0.029126213592233	98	0.951456310679612	17410	507.087378640777	16564.854368932
2022-05-08	PI	1	0	0	1	1	1384	0	1384
2022-05-08	PR	33	2	0.0606060606060606	30	0.909090909090909	1277	77.3939393939394	1160.90909090909
2022-05-08	RJ	241	6	0.024896265560166	206	0.854771784232365	42119	1048.60580912863	36002.132780083
2022-05-08	RN	10	0	0	8	0.8	2754	0	2203.2
2022-05-08	RS	72	4	0.0555555555555556	54	0.75	92447	5135.94444444445	69335.25
2022-05-08	SC	100	3	0.03	92	0.92	30354	910.62	27925.68
2022-05-08	SP	609	17	0.0279146141215107	562	0.922824302134647	181256	5059.69129720854	167267.441707718
2022-05-08	TO	7	1	0.142857142857143	6	0.857142857142857	1218	174	1044
2022-05-15	AL	1	0	0	0	0	1940	0	0
2022-05-15	AM	4	0	0	4	1	2533	0	2533
2022-05-15	BA	193	181	0.937823834196891	11	0.0569948186528497	10182	9548.92227979274	580.321243523316
2022-05-15	CE	7	1	0.142857142857143	5	0.714285714285714	3747	535.285714285715	2676.42857142857
2022-05-15	DF	12	0	0	11	0.916666666666667	2365	0	2167.91666666667
2022-05-15	ES	23	0	0	22	0.956521739130435	271	0	259.217391304348
2022-05-15	GO	147	4	0.0272108843537415	134	0.91156462585034	14802	402.775510204082	13492.9795918367
2022-05-15	MA	1	0	0	1	1	2075	0	2075
2022-05-15	MG	27	1	0.037037037037037	23	0.851851851851852	40821	1511.88888888889	34773.4444444445
2022-05-15	PA	1	0	0	1	1	2997	0	2997
2022-05-15	PB	3	0	0	3	1	4038	0	4038
2022-05-15	PE	61	2	0.0327868852459016	50	0.819672131147541	12592	412.852459016393	10321.3114754098
2022-05-15	PR	30	1	0.0333333333333333	29	0.966666666666667	861	28.7	832.3
2022-05-15	RJ	33	1	0.0303030303030303	25	0.757575757575758	38689	1172.39393939394	29309.8484848485
2022-05-15	RN	20	0	0	18	0.9	1995	0	1795.5
2022-05-15	RS	137	5	0.0364963503649635	112	0.817518248175182	73611	2686.53284671533	60178.3357664233
2022-05-15	SC	98	2	0.0204081632653061	89	0.908163265306122	24668	503.428571428571	22402.5714285714
2022-05-15	SP	306	1	0.00326797385620915	287	0.937908496732026	161136	526.588235294118	151130.823529412
2022-05-15	TO	2	0	0	2	1	934	0	934
2022-05-22	AM	4	0	0	4	1	2825	0	2825
2022-05-22	BA	6	0	0	5	0.833333333333333	15334	0	12778.3333333333
2022-05-22	CE	10	1	0.1	8	0.8	5575	557.5	4460
2022-05-22	DF	7	0	0	5	0.714285714285714	5237	0	3740.71428571428
2022-05-22	ES	20	1	0.05	17	0.85	426	21.3	362.1
2022-05-22	GO	82	0	0	71	0.865853658536585	33402	0	28921.243902439
2022-05-22	MA	5	0	0	5	1	2912	0	2912
2022-05-22	MG	32	0	0	22	0.6875	75347	0	51801.0625
2022-05-22	PA	1	0	0	0	0	3164	0	0
2022-05-22	PB	5	0	0	4	0.8	5717	0	4573.6
2022-05-22	PE	106	2	0.0188679245283019	81	0.764150943396226	17345	327.264150943396	13254.1981132075
2022-05-22	PR	25	0	0	25	1	1226	0	1226
2022-05-22	RJ	57	1	0.0175438596491228	22	0.385964912280702	73429	1288.22807017544	28341.0175438597
2022-05-22	RN	47	0	0	45	0.957446808510638	3473	0	3325.21276595745
2022-05-22	RS	75	3	0.04	52	0.693333333333333	124853	4994.12	86564.7466666666
2022-05-22	SC	76	2	0.0263157894736842	67	0.881578947368421	46505	1223.81578947368	40997.8289473684
2022-05-22	SP	546	9	0.0164835164835165	463	0.847985347985348	323999	5340.64285714286	274746.404761905
2022-05-22	TO	18	1	0.0555555555555556	17	0.944444444444444	1410	78.3333333333334	1331.66666666667
2022-05-29	AL	17	0	0	15	0.882352941176471	3059	0	2699.11764705882
2022-05-29	AM	30	2	0.0666666666666667	21	0.7	2567	171.133333333333	1796.9
2022-05-29	BA	51	0	0	32	0.627450980392157	14958	0	9385.41176470588
2022-05-29	CE	16	0	0	8	0.5	6340	0	3170
2022-05-29	DF	43	0	0	16	0.372093023255814	10255	0	3815.81395348837
2022-05-29	ES	36	1	0.0277777777777778	25	0.694444444444444	425	11.8055555555556	295.138888888889
2022-05-29	GO	103	0	0	80	0.776699029126214	55972	0	43473.3980582525
2022-05-29	MA	5	0	0	4	0.8	3039	0	2431.2
2022-05-29	MG	58	0	0	46	0.793103448275862	109473	0	86823.4137931034
2022-05-29	MS	1	0	0	1	1	18018	0	18018
2022-05-29	MT	1	0	0	1	1	5990	0	5990
2022-05-29	PB	11	0	0	10	0.909090909090909	5773	0	5248.18181818182
2022-05-29	PE	90	0	0	44	0.488888888888889	17955	0	8778
2022-05-29	PI	2	0	0	1	0.5	1816	0	908
2022-05-29	PR	143	0	0	124	0.867132867132867	1150	0	997.202797202797
2022-05-29	RJ	183	0	0	68	0.371584699453552	131472	0	48852.9836065574
2022-05-29	RN	32	0	0	30	0.9375	5146	0	4824.375
2022-05-29	RS	82	2	0.024390243902439	56	0.682926829268293	108240	2640	73920
2022-05-29	SC	85	0	0	73	0.858823529411765	45739	0	39281.7294117647
2022-05-29	SE	1	0	0	1	1	1806	0	1806
2022-05-29	SP	887	6	0.00676437429537768	592	0.667418263810598	399167	2700.11499436302	266411.346110485
2022-05-29	TO	25	1	0.04	20	0.8	2123	84.92	1698.4
