# Supplementary material for: Dynamics of Early Establishment of SARS-CoV-2 VOC Omicron Lineages in Minas Gerais, Brazil
Source: Viruses. 2023 Feb 20;15(2):585. doi: 10.3390/v15020585 (PMC9962645; doi:10.3390/v15020585)
Supplement: Supplementary file 1 [file viruses-15-00585-s001.zip › Sup3_transitions_RSA.csv]

	BA1	BA1	BA2	BA2
migration routes	mean	95% HPD	mean	95% HPD
Centre-West - MG	0.3435	[0,2]	4.607	[2,7]
ES - MG	0.00024688	[0,0]	0.0012667	[0,0]
International - MG	85.4075	[72,97]	22.249	[15,29]
MG - Centre-West	1.0787	[0,4]	5.5299	[3,9]
MG - ES	0.0048759	[0,0]	0.1927	[0,1]
MG - International	5.3797	[0,13]	0.2948	[0,2]
MG - North	2.522	[0,9]	3.5987	[0,6]
MG - Northeast	2.3874	[0,9]	3.5938	[0,6]
MG - RJ	0.5327	[0,4]	2.2268	[0,5]
MG - SP	10.7995	[0,18]	2.411	[0,8]
MG - south	0.8826	[0,6]	0.107	[0,1]
North - MG	0.7076	[0,3]	0.001	[0,0]
Northeast - MG	12.2007	[0,20]	0.0398	[0,0]
RJ - MG	8.9823	[0,15]	3.8388	[0,8]
SP - MG	200.5015	[172,228]	92.4302	[79,104]
south - MG	18.0477	[0,32]	8.6742	[3,13]
total exports	156.5371	[130,184]	79.9926	[63,95]
total imports	1064.181	[1012,1111]	526.5427	[500,550]
